# Supplementary material for: Prevalence and associated risk factors of intestinal parasitic infections among children in pastoralist and agro-pastoralist communities in the Adadle woreda of the Somali Regional State of Ethiopia
Source: PLoS Negl Trop Dis. 2023 Jul 3;17(7):e0011448. doi: 10.1371/journal.pntd.0011448 (PMC10348586; doi:10.1371/journal.pntd.0011448)
Supplement: S2 File — Anonymized study data for reproducing results. (CSV) [file pntd.0011448.s006.csv]

kebele_code	group	kk_num_ova	kk_para_type	kk_bi	Helminths	ascaris_bi	hookworm_bi	hnana_bi	wet_mount	wet_mount_bi	Protozoa	giardia_bi	histolytica_bi	parasite_num	parasite_num_bi	parasite_type	stool_consistency	gender	age_months	age_days	age_yr	weight	wasting_st	wasting_bi	sev_waste	height	stunting	stunt_bi	sev_stunt	head_c	hfaz	wfhz	wfaz	underweight	underwgt_bi	muac	mfaz	muac_low	vax_done	first_lang_hh	hhh_religion	hhh_grade_gr	hhh_literate	hhh_lit_bi	chmo_grade_gr	chmo_literate	chmo_lit_bi	hhassets_s67	drinkwater_source_cat
PA_MA	Pastoralist	NA	No parasite seen	0	NA	0	0	0	No/parasite/seen	0	NA	0	0	0	0	No parasite/ova seen	Formed	male	30	913.125	23 - 35 months	12.8	No	0	No	94.2	No	0	No	45.6	0.67	-1.01	-0.33	No	0	13	-2.26	No	Incomplete vaccination	Somali	Islam	No formal education	Illiterate/None	No	No formal education	Illiterate/None	No	Yes	Rain Water
PA_MA	Pastoralist	NA	No parasite seen	0	NA	0	0	0	G. Lamblia Cyst	1	Giardia lamblia	1	0	1	1	Protozoa	Semi-Formed	male	28	852.25	23 - 35 months	8.4	Yes	1	Yes	82.2	Yes	1	No	45.5	-2.49	-3.25	-3.65	Yes	1	12	-3.22	Yes	Incomplete vaccination	Somali	Islam	No formal education	Illiterate/None	No	No formal education	Illiterate/None	No	Yes	Rain Water
PA_MA	Pastoralist	NA	No parasite seen	0	NA	0	0	0	G. Lamblia Cyst	1	Giardia lamblia	1	0	1	1	Protozoa	Formed	male	45	1369.6875	36 - 47 months	13.4	No	0	No	98	No	0	No	46.3	-0.89	-1.25	-1.35	No	0	14.2	-1.52	No	Incomplete vaccination	Somali	Islam	No formal education	Illiterate/None	No	No formal education	Illiterate/None	No	Yes	Rain Water
NA	Agro-Pastoralist	NA	No parasite seen	0	NA	0	0	0	No/parasite/seen	0	NA	0	0	0	0	No parasite/ova seen	Formed	NA	NA	NA	NA	NA	NA	NA	NA	NA	NA	NA	NA	NA	NA	NA	NA	NA	NA	NA	NA	NA	NA	NA	NA	NA	NA	NA	NA	NA	NA	NA	NA
PA_MA	Pastoralist	NA	No parasite seen	0	NA	0	0	0	No/parasite/seen	0	NA	0	0	0	0	No parasite/ova seen	Formed	male	24	730.5	23 - 35 months	11.3	Yes	1	No	93	No	0	No	45.6	1.7	-2.37	-0.63	No	0	14	-1.02	No	Incomplete vaccination	Somali	Islam	No formal education	Illiterate/None	No	No formal education	Illiterate/None	No	Yes	Rain Water
PA_MA	Pastoralist	NA	No parasite seen	0	NA	0	0	0	G. Lamblia Cyst	1	Giardia lamblia	1	0	1	1	Protozoa	Formed	male	49	1491.4375	48 - 60 months	15	Yes	1	No	112	No	0	No	46	1.92	-2.92	-0.75	No	0	15	-0.92	No	Incomplete vaccination	Somali	Islam	No formal education	Illiterate/None	No	No formal education	Illiterate/None	No	Yes	Rain Water
AP_BU	Agro-Pastoralist	NA	No parasite seen	0	NA	0	0	0	No/parasite/seen	0	NA	0	0	0	0	No parasite/ova seen	Formed	female	25	760.9375	23 - 35 months	9.4	No	0	No	83	No	0	No	45	-1.1	-1.54	-1.81	No	0	13.4	-1.36	No	Incomplete vaccination	Somali	Islam	No formal education	Illiterate/None	No	No formal education	Illiterate/None	No	No	River Water
PA_MA	Pastoralist	NA	No parasite seen	0	NA	0	0	0	No/parasite/seen	0	NA	0	0	0	0	No parasite/ova seen	Formed	female	50	1521.875	48 - 60 months	14	Yes	1	Yes	110.3	No	0	No	47	1.46	-3.24	-1.17	No	0	14.8	-1.12	No	Incomplete vaccination	Somali	Islam	No formal education	Illiterate/None	No	No formal education	Illiterate/None	No	Yes	Rain Water
AP_BU	Agro-Pastoralist	NA	No parasite seen	0	NA	0	0	0	No/parasite/seen	0	NA	0	0	0	0	No parasite/ova seen	Formed	female	38	1156.625	36 - 47 months	11.9	No	0	No	93	No	0	No	46.8	-0.88	-1.35	-1.41	No	0	14.5	-0.98	No	Incomplete vaccination	Somali	Islam	No formal education	Illiterate/None	No	No formal education	Illiterate/None	No	Yes	River Water
AP_BU	Agro-Pastoralist	NA	No parasite seen	0	NA	0	0	0	No/parasite/seen	0	NA	0	0	0	0	No parasite/ova seen	Formed	female	50	1521.875	48 - 60 months	13.6	Yes	1	No	104.5	No	0	No	48	0.14	-2.25	-1.39	No	0	14	-1.76	No	Incomplete vaccination	Somali	Islam	No formal education	Illiterate/None	No	No formal education	Illiterate/None	No	Yes	River Water
PA_MA	Pastoralist	NA	No parasite seen	0	NA	0	0	0	No/parasite/seen	0	NA	0	0	0	0	No parasite/ova seen	Formed	female	42	1278.375	36 - 47 months	14.2	No	0	No	104	No	0	No	47.5	1.22	-1.64	-0.4	No	0	14.8	-0.88	No	Incomplete vaccination	Somali	Islam	No formal education	Illiterate/None	No	No formal education	Illiterate/None	No	Yes	Rain Water
AP_BU	Agro-Pastoralist	NA	No parasite seen	0	NA	0	0	0	No/parasite/seen	0	NA	0	0	0	0	No parasite/ova seen	Formed	female	35	1065.3125	23 - 35 months	12	Yes	1	No	97.6	No	0	No	48	0.86	-2.23	-1.03	No	0	13.2	-2.02	No	Incomplete vaccination	Somali	Islam	No formal education	Illiterate/None	No	No formal education	Illiterate/None	No	Yes	River Water
PA_MA	Pastoralist	NA	No parasite seen	0	NA	0	0	0	No/parasite/seen	0	NA	0	0	0	0	No parasite/ova seen	Formed	female	48	1461	48 - 60 months	14.4	Yes	1	No	107	No	0	No	47	0.99	-2.16	-0.8	No	0	14	-1.7	No	Incomplete vaccination	Somali	Islam	No formal education	Illiterate/None	No	No formal education	Illiterate/None	No	Yes	Rain Water
AP_GA	Agro-Pastoralist	NA	No parasite seen	0	NA	0	0	0	No/parasite/seen	0	NA	0	0	0	0	No parasite/ova seen	Formed	male	29	882.6875	23 - 35 months	9.1	Yes	1	No	83.2	Yes	1	No	46.2	-2.39	-2.48	-3.13	Yes	1	13.3	-1.92	No	Incomplete vaccination	Somali	Islam	No formal education	Illiterate/None	No	No formal education	Illiterate/None	No	Yes	River Water
AP_GA	Agro-Pastoralist	NA	No parasite seen	0	NA	0	0	0	No/parasite/seen	0	NA	0	0	0	0	No parasite/ova seen	Formed	NA	NA	NA	NA	NA	NA	NA	NA	NA	NA	NA	NA	NA	NA	NA	NA	NA	NA	NA	NA	NA	NA	Somali	Islam	No formal education	Illiterate/None	No	No formal education	Illiterate/None	No	Yes	River Water
AP_GA	Agro-Pastoralist	NA	No parasite seen	0	NA	0	0	0	No/parasite/seen	0	NA	0	0	0	0	No parasite/ova seen	Formed	NA	NA	NA	NA	NA	NA	NA	NA	NA	NA	NA	NA	NA	NA	NA	NA	NA	NA	NA	NA	NA	NA	Somali	Islam	No formal education	Illiterate/None	No	No formal education	Illiterate/None	No	Yes	River Water
PA_MA	Pastoralist	NA	No parasite seen	0	NA	0	0	0	No/parasite/seen	0	NA	0	0	0	0	No parasite/ova seen	Diarrhea	female	25	760.9375	23 - 35 months	9.9	No	0	No	79.4	Yes	1	No	45.7	-2.19	-0.08	-1.37	No	0	14.5	-0.38	No	Incomplete vaccination	Somali	Islam	No formal education	Illiterate/None	No	No formal education	Illiterate/None	No	Yes	Rain Water
PA_MA	Pastoralist	144	A. lumbricoides	1	Ascaris lumbricoides	1	0	0	No/parasite/seen	0	NA	0	0	1	1	Helminth	Formed	NA	NA	NA	NA	NA	NA	NA	NA	NA	NA	NA	NA	NA	NA	NA	NA	NA	NA	NA	NA	NA	NA	Somali	Islam	No formal education	Illiterate/None	No	No formal education	Illiterate/None	No	Yes	Rain Water
AP_GA	Agro-Pastoralist	NA	No parasite seen	0	NA	0	0	0	No/parasite/seen	0	NA	0	0	0	0	No parasite/ova seen	Formed	female	57	1734.9375	48 - 60 months	13.8	No	0	No	103	No	0	No	NA	-1.04	-1.75	-1.78	No	0	14	-1.94	No	Complete vaccination	Somali	Islam	No formal education	Illiterate/None	No	No formal education	Illiterate/None	No	Yes	River Water
AP_GA	Agro-Pastoralist	NA	No parasite seen	0	NA	0	0	0	No/parasite/seen	0	NA	0	0	0	0	No parasite/ova seen	Formed	male	57	1734.9375	48 - 60 months	15.3	No	0	No	107.6	No	0	No	47	-0.16	-1.72	-1.17	No	0	15	-1.08	No	Incomplete vaccination	Somali	Islam	No formal education	Illiterate/None	No	No formal education	Illiterate/None	No	Yes	River Water
PA_MA	Pastoralist	NA	No parasite seen	0	NA	0	0	0	No/parasite/seen	0	NA	0	0	0	0	No parasite/ova seen	Formed	female	24	730.5	23 - 35 months	11.5	No	0	No	90	No	0	No	45.5	1.12	-1.09	0.02	No	0	14.5	-0.32	No	Incomplete vaccination	Somali	Islam	No formal education	Illiterate/None	No	No formal education	Illiterate/None	No	No	Rain Water
AP_GA	Agro-Pastoralist	NA	No parasite seen	0	NA	0	0	0	No/parasite/seen	0	NA	0	0	0	0	No parasite/ova seen	Formed	male	24	730.5	23 - 35 months	8.7	Yes	1	Yes	85	No	0	No	45.9	-0.92	-3.54	-2.93	Yes	1	13.9	-1.12	No	Incomplete vaccination	Somali	Islam	No formal education	Illiterate/None	No	No formal education	Illiterate/None	No	Yes	River Water
PA_MA	Pastoralist	NA	No parasite seen	0	NA	0	0	0	No/parasite/seen	0	NA	0	0	0	0	No parasite/ova seen	Formed	male	59	1795.8125	48 - 60 months	15.4	No	0	No	105	No	0	No	47.8	-0.96	-1.07	-1.25	No	0	16	-0.35	No	Incomplete vaccination	Somali	Islam	No formal education	Illiterate/None	No	No formal education	Illiterate/None	No	Yes	Rain Water
NA	Agro-Pastoralist	NA	No parasite seen	0	NA	0	0	0	No/parasite/seen	0	NA	0	0	0	0	No parasite/ova seen	Formed	NA	NA	NA	NA	NA	NA	NA	NA	NA	NA	NA	NA	NA	NA	NA	NA	NA	NA	NA	NA	NA	NA	NA	NA	NA	NA	NA	NA	NA	NA	NA	NA
PA_MA	Pastoralist	NA	No parasite seen	0	NA	0	0	0	G. Lamblia Trophozoite	1	Giardia lamblia	1	0	1	1	Protozoa	Diarrhea	female	41	1247.9375	36 - 47 months	12.9	No	0	No	92	No	0	No	46	-1.59	-0.21	-1.05	No	0	14	-1.5	No	Incomplete vaccination	Somali	Islam	No formal education	Illiterate/None	No	No formal education	Illiterate/None	No	No	Rain Water
PA_MA	Pastoralist	NA	No parasite seen	0	NA	0	0	0	No/parasite/seen	0	NA	0	0	0	0	No parasite/ova seen	Formed	male	56	1704.5	48 - 60 months	14.9	No	0	No	104	No	0	No	47	-0.84	-1.26	-1.3	No	0	14.2	-1.73	No	Incomplete vaccination	Somali	Islam	No formal education	Illiterate/None	No	No formal education	Illiterate/None	No	No	Rain Water
AP_BU	Agro-Pastoralist	NA	No parasite seen	0	NA	0	0	0	No/parasite/seen	0	NA	0	0	0	0	No parasite/ova seen	Formed	female	59	1795.8125	48 - 60 months	12.5	Yes	1	No	100	No	0	No	47.2	-1.88	-2.25	-2.66	Yes	1	13.7	-2.23	No	Incomplete vaccination	Somali	Islam	No formal education	Illiterate/None	No	No formal education	Illiterate/None	No	Yes	River Water
PA_MA	Pastoralist	NA	No parasite seen	0	NA	0	0	0	G. Lamblia Cyst	1	Giardia lamblia	1	0	1	1	Protozoa	Formed	female	59	1795.8125	48 - 60 months	17.8	No	0	No	114	No	0	No	47	1.08	-1.37	-0.09	No	0	15.4	-0.94	No	Incomplete vaccination	Somali	Islam	No formal education	Illiterate/None	No	No formal education	Illiterate/None	No	Yes	Rain Water
PA_MA	Pastoralist	120	A. lumbricoides	1	Ascaris lumbricoides	1	0	0	No/parasite/seen	0	NA	0	0	1	1	Helminth	Formed	male	36	1095.75	36 - 47 months	14.8	No	0	No	97	No	0	No	46	0.25	0.21	0.26	No	0	16	0.21	No	Incomplete vaccination	Somali	Islam	No formal education	Illiterate/None	No	No formal education	Illiterate/None	No	Yes	Rain Water
AP_GA	Agro-Pastoralist	NA	No parasite seen	0	NA	0	0	0	No/parasite/seen	0	NA	0	0	0	0	No parasite/ova seen	Semi-Formed	female	31	943.5625	23 - 35 months	11.3	No	0	No	90	No	0	No	45.8	-0.41	-1.29	-1.07	No	0	13.5	-1.6	No	Incomplete vaccination	Somali	Islam	No formal education	Illiterate/None	No	No formal education	Illiterate/None	No	No	River Water
PA_MA	Pastoralist	NA	No parasite seen	0	NA	0	0	0	No/parasite/seen	0	NA	0	0	0	0	No parasite/ova seen	Semi-Formed	female	52	1582.75	48 - 60 months	16.6	No	0	No	108	No	0	No	47	0.66	-0.78	-0.08	No	0	15.1	-0.96	No	Incomplete vaccination	Somali	Islam	No formal education	Illiterate/None	No	No formal education	Illiterate/None	No	Yes	Rain Water
PA_MA	Pastoralist	NA	No parasite seen	0	NA	0	0	0	G. Lamblia Trophozoite	1	Giardia lamblia	1	0	1	1	Protozoa	Diarrhea	male	26	791.375	23 - 35 months	11.2	No	0	No	90.6	No	0	No	45	0.57	-1.93	-0.98	No	0	13.4	-1.69	No	Incomplete vaccination	Somali	Islam	No formal education	Illiterate/None	No	No formal education	Illiterate/None	No	Yes	Rain Water
AP_GA	Agro-Pastoralist	NA	No parasite seen	0	NA	0	0	0	No/parasite/seen	0	NA	0	0	0	0	No parasite/ova seen	Formed	female	36	1095.75	36 - 47 months	11.4	No	0	No	82	Yes	1	Yes	47	-3.43	0.89	-1.56	No	0	14.5	-0.91	No	Incomplete vaccination	Somali	Islam	No formal education	Illiterate/None	No	No formal education	Illiterate/None	No	Yes	Rain Water
AP_GA	Agro-Pastoralist	NA	No parasite seen	0	NA	0	0	0	No/parasite/seen	0	NA	0	0	0	0	No parasite/ova seen	Formed	NA	NA	NA	NA	NA	NA	NA	NA	NA	NA	NA	NA	NA	NA	NA	NA	NA	NA	NA	NA	NA	NA	Somali	Islam	No formal education	Illiterate/None	No	No formal education	Illiterate/None	No	Yes	Rain Water
PA_MA	Pastoralist	NA	No parasite seen	0	NA	0	0	0	No/parasite/seen	0	NA	0	0	0	0	No parasite/ova seen	Formed	female	58	1765.375	48 - 60 months	16.3	No	0	No	112	No	0	No	47	0.78	-1.9	-0.64	No	0	14	-1.97	No	Incomplete vaccination	Somali	Islam	No formal education	Illiterate/None	No	No formal education	Illiterate/None	No	Yes	Rain Water
PA_MA	Pastoralist	NA	No parasite seen	0	NA	0	0	0	No/parasite/seen	0	NA	0	0	0	0	No parasite/ova seen	Formed	female	36	1095.75	36 - 47 months	14.4	No	0	No	98	No	0	No	46	0.77	-0.21	0.3	No	0	14	-1.34	No	Incomplete vaccination	Somali	Islam	No formal education	Illiterate/None	No	No formal education	Illiterate/None	No	Yes	Rain Water
AP_GA	Agro-Pastoralist	NA	No parasite seen	0	NA	0	0	0	No/parasite/seen	0	NA	0	0	0	0	No parasite/ova seen	Formed	female	40	1217.5	36 - 47 months	10.2	Yes	1	No	89.5	Yes	1	No	45.9	-2.07	-2.4	-2.88	Yes	1	13.5	-1.91	No	Incomplete vaccination	Somali	Islam	No formal education	Illiterate/None	No	No formal education	Illiterate/None	No	Yes	River Water
PA_MA	Pastoralist	NA	No parasite seen	0	NA	0	0	0	G. Lamblia Trophozoite	1	Giardia lamblia	1	0	1	1	Protozoa	Semi-Formed	female	40	1217.5	36 - 47 months	12.2	Yes	1	Yes	107	No	0	No	47	2.32	-4	-1.4	No	0	14	-1.47	No	Incomplete vaccination	Somali	Islam	No formal education	Illiterate/None	No	No formal education	Illiterate/None	No	Yes	Rain Water
AP_BU	Agro-Pastoralist	NA	No parasite seen	0	NA	0	0	0	No/parasite/seen	0	NA	0	0	0	0	No parasite/ova seen	Formed	male	24	730.5	23 - 35 months	12.9	No	0	No	88	No	0	No	46.2	0.06	0.48	0.53	No	0	16	0.7	No	Incomplete vaccination	Somali	Islam	No formal education	Illiterate/None	No	No formal education	Illiterate/None	No	No	River Water
PA_MA	Pastoralist	48	Hookworm	1	Hookworm	0	1	0	No/parasite/seen	0	NA	0	0	1	1	Helminth	Formed	female	54	1643.625	48 - 60 months	15.6	No	0	No	107	No	0	No	47	0.18	-1.25	-0.67	No	0	15.4	-0.8	No	Incomplete vaccination	Somali	Islam	No formal education	Illiterate/None	No	No formal education	Illiterate/None	No	Yes	Rain Water
AP_BU	Agro-Pastoralist	NA	No parasite seen	0	NA	0	0	0	No/parasite/seen	0	NA	0	0	0	0	No parasite/ova seen	Formed	male	38	1156.625	36 - 47 months	14.3	No	0	No	99	No	0	No	47	0.43	-0.66	-0.22	No	0	13.2	-2.3	No	Incomplete vaccination	Somali	Islam	No formal education	Illiterate/None	No	No formal education	Illiterate/None	No	Yes	Rain Water
PA_MA	Pastoralist	72	A. lumbricoides	1	Ascaris lumbricoides	1	0	0	No/parasite/seen	0	NA	0	0	1	1	Helminth	Semi-Formed	male	37	1126.1875	36 - 47 months	15	No	0	No	105	No	0	No	47	2.2	-1.39	0.27	No	0	14.3	-1.24	No	Incomplete vaccination	Somali	Islam	No formal education	Illiterate/None	No	No formal education	Illiterate/None	No	Yes	River Water
PA_MA	Pastoralist	NA	No parasite seen	0	NA	0	0	0	G. Lamblia Cyst	1	Giardia lamblia	1	0	1	1	Protozoa	Semi-Formed	female	24	730.5	23 - 35 months	12.5	No	0	No	91.5	No	0	No	46	1.58	-0.46	0.68	No	0	15	0.1	No	Incomplete vaccination	Somali	Islam	No formal education	Illiterate/None	No	No formal education	Illiterate/None	No	Yes	River Water
AP_BU	Agro-Pastoralist	NA	No parasite seen	0	NA	0	0	0	No/parasite/seen	0	NA	0	0	0	0	No parasite/ova seen	Semi-Formed	male	36	1095.75	36 - 47 months	11.4	Yes	1	Yes	97	No	0	No	45.5	0.25	-3.14	-1.91	No	0	12.3	-3.17	Yes	Incomplete vaccination	Somali	Islam	No formal education	Illiterate/None	No	No formal education	Illiterate/None	No	No	Borehole/Spring/Tanktruck
AP_BU	Agro-Pastoralist	NA	No parasite seen	0	NA	0	0	0	No/parasite/seen	0	NA	0	0	0	0	No parasite/ova seen	Formed	female	49	1491.4375	48 - 60 months	10.2	Yes	1	No	88.5	Yes	1	Yes	45.2	-3.41	-2.15	-3.53	Yes	1	12.5	-3.05	No	Incomplete vaccination	Somali	Islam	No formal education	Illiterate/None	No	No formal education	Illiterate/None	No	No	Borehole/Spring/Tanktruck
AP_BU	Agro-Pastoralist	NA	No parasite seen	0	NA	0	0	0	No/parasite/seen	0	NA	0	0	0	0	No parasite/ova seen	Semi-Formed	male	50	1521.875	48 - 60 months	11.4	Yes	1	Yes	97	No	0	No	47	-1.75	-3.14	-3.02	Yes	1	12.3	-3.42	Yes	Incomplete vaccination	Somali	Islam	No formal education	Illiterate/None	No	No formal education	Illiterate/None	No	No	Borehole/Spring/Tanktruck
PA_MA	Pastoralist	NA	No parasite seen	0	NA	0	0	0	No/parasite/seen	0	NA	0	0	0	0	No parasite/ova seen	Formed	female	54	1643.625	48 - 60 months	18.8	No	0	No	119.5	No	0	No	48	2.94	-1.95	0.63	No	0	15.4	-0.8	No	Incomplete vaccination	Somali	Islam	No formal education	Illiterate/None	No	No formal education	Illiterate/None	No	Yes	Rain Water
PA_MA	Pastoralist	NA	No parasite seen	0	NA	0	0	0	No/parasite/seen	0	NA	0	0	0	0	No parasite/ova seen	Formed	male	33	1004.4375	23 - 35 months	11.4	No	0	No	90.7	No	0	No	46	-0.94	-1.73	-1.62	No	0	13.6	-1.78	No	Incomplete vaccination	Somali	Islam	No formal education	Illiterate/None	No	No formal education	Illiterate/None	No	Yes	Rain Water
AP_BU	Agro-Pastoralist	NA	No parasite seen	0	NA	0	0	0	No/parasite/seen	0	NA	0	0	0	0	No parasite/ova seen	Formed	female	48	1461	48 - 60 months	11.3	No	0	No	90	Yes	1	No	47	-2.96	-1.29	-2.69	Yes	1	13.5	-2.13	No	Incomplete vaccination	Somali	Islam	No formal education	Illiterate/None	No	No formal education	Illiterate/None	No	Yes	River Water
AP_BU	Agro-Pastoralist	NA	No parasite seen	0	NA	0	0	0	No/parasite/seen	0	NA	0	0	0	0	No parasite/ova seen	Hard	male	48	1461	48 - 60 months	10.8	Yes	1	No	89	Yes	1	Yes	45	-3.42	-2.02	-3.3	Yes	1	13.2	-2.51	No	Incomplete vaccination	Somali	Islam	No formal education	Illiterate/None	No	No formal education	Illiterate/None	No	Yes	River Water
PA_MA	Pastoralist	NA	No parasite seen	0	NA	0	0	0	No/parasite/seen	0	NA	0	0	0	0	No parasite/ova seen	Formed	male	36	1095.75	36 - 47 months	12.6	Yes	1	No	101	No	0	No	46.5	1.32	-2.71	-1.07	No	0	13.5	-1.96	No	Incomplete vaccination	Somali	Islam	No formal education	Illiterate/None	No	No formal education	Illiterate/None	No	Yes	Rain Water
PA_MA	Pastoralist	NA	No parasite seen	0	NA	0	0	0	No/parasite/seen	0	NA	0	0	0	0	No parasite/ova seen	Formed	male	27	821.8125	23 - 35 months	10.4	Yes	1	No	89	No	0	No	45.5	-0.19	-2.52	-1.75	No	0	13.9	-1.26	No	Incomplete vaccination	Somali	Islam	No formal education	Illiterate/None	No	No formal education	Illiterate/None	No	Yes	Rain Water
AP_BU	Agro-Pastoralist	NA	No parasite seen	0	NA	0	0	0	G. Lamblia Cyst	1	Giardia lamblia	1	0	1	1	Protozoa	Formed	female	58	1765.375	48 - 60 months	12.5	Yes	1	No	100	No	0	No	47.5	-1.78	-2.25	-2.59	Yes	1	13.7	-2.21	No	Incomplete vaccination	Somali	Islam	No formal education	Illiterate/None	No	No formal education	Illiterate/None	No	No	River Water
PA_MA	Pastoralist	NA	No parasite seen	0	NA	0	0	0	No/parasite/seen	0	NA	0	0	0	0	No parasite/ova seen	Formed	female	52	1582.75	48 - 60 months	15.2	No	0	No	106	No	0	No	46	0.21	-1.31	-0.71	No	0	14.6	-1.34	No	Incomplete vaccination	Somali	Islam	No formal education	Illiterate/None	No	No formal education	Illiterate/None	No	Yes	Rain Water
PA_MA	Pastoralist	48	A. lumbricoides	1	Ascaris lumbricoides	1	0	0	No/parasite/seen	0	NA	0	0	1	1	Helminth	Formed	male	42	1278.375	36 - 47 months	12.1	Yes	1	No	96	No	0	No	47	-0.97	-2.13	-1.93	No	0	13.6	-2	No	Incomplete vaccination	Somali	Islam	No formal education	Illiterate/None	No	No formal education	Illiterate/None	No	Yes	Rain Water
AP_GA	Agro-Pastoralist	NA	No parasite seen	0	NA	0	0	0	No/parasite/seen	0	NA	0	0	0	0	No parasite/ova seen	Formed	male	26	791.375	23 - 35 months	11.1	Yes	1	No	91	No	0	No	46	0.69	-2.15	-1.06	No	0	13.5	-1.59	No	Incomplete vaccination	Somali	Islam	No formal education	Illiterate/None	No	No formal education	Illiterate/None	No	Yes	River Water
PA_MA	Pastoralist	NA	No parasite seen	0	NA	0	0	0	No/parasite/seen	0	NA	0	0	0	0	No parasite/ova seen	Formed	male	36	1095.75	36 - 47 months	8.3	Yes	1	Yes	82.2	Yes	1	Yes	46	-3.75	-3.4	-4.36	Yes	1	12.2	-3.27	Yes	Incomplete vaccination	Somali	Islam	No formal education	Formal Education	Yes	No formal education	Illiterate/None	No	No	Rain Water
AP_BU	Agro-Pastoralist	NA	No parasite seen	0	NA	0	0	0	G. Lamblia Cyst	1	Giardia lamblia	1	0	1	1	Protozoa	Formed	female	49	1491.4375	48 - 60 months	12.9	No	0	No	97	No	0	No	46.8	-1.45	-1.25	-1.72	No	0	14.2	-1.57	No	Incomplete vaccination	Somali	Islam	No formal education	Illiterate/None	No	No formal education	Illiterate/None	No	No	River Water
PA_MA	Pastoralist	NA	No parasite seen	0	NA	0	0	0	G. Lamblia Cyst	1	Giardia lamblia	1	0	1	1	Protozoa	Semi-Formed	female	30	913.125	23 - 35 months	12.8	No	0	No	89.5	No	0	No	47	-0.33	0.25	0.06	No	0	15	-0.25	No	Incomplete vaccination	Somali	Islam	No formal education	Illiterate/None	No	No formal education	Illiterate/None	No	Yes	Rain Water
AP_BU	Agro-Pastoralist	NA	No parasite seen	0	NA	0	0	0	No/parasite/seen	0	NA	0	0	0	0	No parasite/ova seen	Formed	female	60	1826.25	48 - 60 months	12.1	No	0	No	91.5	Yes	1	Yes	NA	-3.77	-0.83	-2.97	Yes	1	14.5	-1.63	No	Incomplete vaccination	Somali	Islam	No formal education	Illiterate/None	No	No formal education	Illiterate/None	No	No	River Water
PA_MA	Pastoralist	NA	No parasite seen	0	NA	0	0	0	No/parasite/seen	0	NA	0	0	0	0	No parasite/ova seen	Formed	female	49	1491.4375	48 - 60 months	14.9	No	0	No	105.7	No	0	No	47.5	0.55	-1.47	-0.63	No	0	13.3	-2.33	No	Incomplete vaccination	Somali	Islam	No formal education	Illiterate/None	No	No formal education	Illiterate/None	No	Yes	Rain Water
AP_BU	Agro-Pastoralist	NA	No parasite seen	0	NA	0	0	0	No/parasite/seen	0	NA	0	0	0	0	No parasite/ova seen	Formed	female	42	1278.375	36 - 47 months	14.8	No	0	No	102.5	No	0	No	47	0.85	-0.84	-0.09	No	0	12.5	-2.9	No	Incomplete vaccination	Somali	Islam	No formal education	Illiterate/None	No	No formal education	Illiterate/None	No	No	Rain Water
AP_BU	Agro-Pastoralist	NA	NA	NA	NA	NA	NA	NA	NA	NA	NA	NA	NA	NA	NA	NA	NA	female	53	1613.1875	48 - 60 months	13.1	Yes	1	No	105.5	No	0	No	46.1	-0.02	-2.92	-1.9	No	0	12.9	-2.78	No	Incomplete vaccination	Somali	Islam	No formal education	Illiterate/None	No	No formal education	Illiterate/None	No	No	Rain Water
PA_MA	Pastoralist	NA	No parasite seen	0	NA	0	0	0	No/parasite/seen	0	NA	0	0	0	0	No parasite/ova seen	Formed	male	27	821.8125	23 - 35 months	10.1	No	0	No	85.2	No	0	No	45.6	-1.37	-1.68	-2.01	Yes	1	13.5	-1.64	No	Incomplete vaccination	Somali	Islam	No formal education	Illiterate/None	No	No formal education	Illiterate/None	No	No	Rain Water
AP_BU	Agro-Pastoralist	NA	No parasite seen	0	NA	0	0	0	No/parasite/seen	0	NA	0	0	0	0	No parasite/ova seen	Formed	female	56	1704.5	48 - 60 months	13.3	Yes	1	No	105.5	No	0	No	47.6	-0.38	-2.74	-1.99	No	0	12.9	-2.84	No	Incomplete vaccination	Somali	Islam	No formal education	Illiterate/None	No	No formal education	Illiterate/None	No	No	River Water
PA_MA	Pastoralist	NA	No parasite seen	0	NA	0	0	0	No/parasite/seen	0	NA	0	0	0	0	No parasite/ova seen	Formed	male	24	730.5	23 - 35 months	8.5	Yes	1	Yes	85	No	0	No	45	-0.92	-3.82	-3.12	Yes	1	12.5	-2.5	No	Incomplete vaccination	Somali	Islam	No formal education	Illiterate/None	No	No formal education	Illiterate/None	No	No	Rain Water
PA_MA	Pastoralist	NA	No parasite seen	0	NA	0	0	0	No/parasite/seen	0	NA	0	0	0	0	No parasite/ova seen	Formed	male	58	1765.375	48 - 60 months	12.4	Yes	1	Yes	103	No	0	No	47	-1.29	-3.34	-2.86	Yes	1	13	-2.88	No	Incomplete vaccination	Somali	Islam	No formal education	Illiterate/None	No	No formal education	Illiterate/None	No	No	Rain Water
AP_BU	Agro-Pastoralist	NA	No parasite seen	0	NA	0	0	0	No/parasite/seen	0	NA	0	0	0	0	No parasite/ova seen	Formed	female	40	1217.5	36 - 47 months	11.8	No	0	No	95.5	No	0	No	47	-0.57	-1.98	-1.67	No	0	14	-1.47	No	Incomplete vaccination	Somali	Islam	No formal education	Illiterate/None	No	No formal education	Illiterate/None	No	Yes	River Water
PA_MA	Pastoralist	NA	No parasite seen	0	NA	0	0	0	No/parasite/seen	0	NA	0	0	0	0	No parasite/ova seen	Formed	female	36	1095.75	36 - 47 months	14.6	No	0	No	98	No	0	No	46	0.77	-0.05	0.4	No	0	14	-1.34	No	Incomplete vaccination	Somali	Islam	No formal education	Illiterate/None	No	No formal education	Illiterate/None	No	Yes	Rain Water
AP_BU	Agro-Pastoralist	312	A. lumbricoides	1	Ascaris lumbricoides	1	0	0	No/parasite/seen	0	NA	0	0	1	1	Helminth	Hard	male	48	1461	48 - 60 months	11.1	Yes	1	No	93	Yes	1	No	45.1	-2.46	-2.61	-3.09	Yes	1	13.3	-2.41	No	Incomplete vaccination	Somali	Islam	No formal education	Illiterate/None	No	No formal education	Illiterate/None	No	No	Rain Water
PA_MA	Pastoralist	NA	No parasite seen	0	NA	0	0	0	No/parasite/seen	0	NA	0	0	0	0	No parasite/ova seen	Formed	male	23	700.0625	23 - 35 months	11	No	0	No	82.5	No	0	No	45.8	-1.48	0.07	-0.73	No	0	14	-0.98	No	Incomplete vaccination	Somali	Islam	No formal education	Illiterate/None	No	No formal education	Illiterate/None	No	Yes	Rain Water
PA_MA	Pastoralist	NA	No parasite seen	0	NA	0	0	0	No/parasite/seen	0	NA	0	0	0	0	No parasite/ova seen	Formed	female	48	1461	48 - 60 months	13.9	No	0	No	102	No	0	No	47.6	-0.17	-1.45	-1.07	No	0	14.2	-1.54	No	Incomplete vaccination	Somali	Islam	No formal education	Illiterate/None	No	No formal education	Illiterate/None	No	Yes	Rain Water
AP_BU	Agro-Pastoralist	NA	NA	NA	NA	NA	NA	NA	NA	NA	NA	NA	NA	NA	NA	NA	NA	male	24	730.5	23 - 35 months	9.7	No	0	No	84	No	0	No	45.6	-1.24	-1.87	-1.97	No	0	12.7	-2.29	No	Incomplete vaccination	Somali	Islam	No formal education	Illiterate/None	No	No formal education	Illiterate/None	No	Yes	Rain Water
PA_MA	Pastoralist	NA	No parasite seen	0	NA	0	0	0	No/parasite/seen	0	NA	0	0	0	0	No parasite/ova seen	Formed	female	56	1704.5	48 - 60 months	14.3	Yes	1	No	110	No	0	No	48	0.59	-2.94	-1.44	No	0	13.5	-2.33	No	Incomplete vaccination	Somali	Islam	No formal education	Illiterate/None	No	No formal education	Illiterate/None	No	Yes	Rain Water
AP_BU	Agro-Pastoralist	NA	No parasite seen	0	NA	0	0	0	G. Lamblia Trophozoite	1	Giardia lamblia	1	0	1	1	Protozoa	Semi-Formed	female	30	913.125	23 - 35 months	12.1	No	0	No	91.5	No	0	No	45.3	0.23	-0.83	-0.39	No	0	14.5	-0.67	No	Incomplete vaccination	Somali	Islam	No formal education	Illiterate/None	No	No formal education	Illiterate/None	No	Yes	River Water
PA_MA	Pastoralist	NA	No parasite seen	0	NA	0	0	0	No/parasite/seen	0	NA	0	0	0	0	No parasite/ova seen	Semi-Formed	NA	NA	NA	NA	NA	NA	NA	NA	NA	NA	NA	NA	NA	NA	NA	NA	NA	NA	NA	NA	NA	NA	NA	NA	NA	NA	NA	NA	NA	NA	NA	NA
AP_BU	Agro-Pastoralist	NA	No parasite seen	0	NA	0	0	0	No/parasite/seen	0	NA	0	0	0	0	No parasite/ova seen	Formed	male	48	1461	48 - 60 months	11.9	Yes	1	Yes	101	No	0	No	46.8	-0.55	-3.43	-2.53	Yes	1	13.2	-2.51	No	Incomplete vaccination	Somali	Islam	No formal education	Illiterate/None	No	No formal education	Illiterate/None	No	Yes	Borehole/Spring/Tanktruck
PA_MA	Pastoralist	528	H. nana	1	Hymenolepis nana	0	0	1	G. Lamblia Cyst	1	Giardia lamblia	1	0	2	1	Protoza & Helminth	Formed	male	47	1430.5625	36 - 47 months	14.2	No	0	No	102	No	0	No	46	-0.19	-1.41	-1.04	No	0	14.5	-1.3	No	Incomplete vaccination	Somali	Islam	No formal education	Illiterate/None	No	No formal education	Illiterate/None	No	Yes	Rain Water
PA_MA	Pastoralist	NA	No parasite seen	0	NA	0	0	0	E. Histolytica/Dispar Cyst	1	Entamoeba Histolytica/Dispar	0	1	1	1	Protozoa	Formed	male	28	852.25	23 - 35 months	10.7	No	0	No	85.7	No	0	No	45	-1.43	-1.08	-1.63	No	0	13.5	-1.69	No	Incomplete vaccination	Somali	Islam	No formal education	Illiterate/None	No	No formal education	Illiterate/None	No	Yes	Rain Water
AP_BU	Agro-Pastoralist	NA	No parasite seen	0	NA	0	0	0	No/parasite/seen	0	NA	0	0	0	0	No parasite/ova seen	Formed	female	37	1126.1875	36 - 47 months	13.3	No	0	No	95	No	0	No	47	-0.19	-0.49	-0.42	No	0	15.3	-0.3	No	Incomplete vaccination	Somali	Islam	No formal education	Illiterate/None	No	No formal education	Illiterate/None	No	No	River Water
AP_BU	Agro-Pastoralist	48	A. lumbricoides	1	Ascaris lumbricoides	1	0	0	G. Lamblia Cyst	1	Giardia lamblia	1	0	2	1	Protoza & Helminth	Semi-Formed	male	37	1126.1875	36 - 47 months	13.3	No	0	No	97	No	0	No	47	0.07	-1.13	-0.72	No	0	15.3	-0.38	No	Incomplete vaccination	Somali	Islam	No formal education	Illiterate/None	No	No formal education	Illiterate/None	No	No	River Water
PA_HA	Pastoralist	NA	No parasite seen	0	NA	0	0	0	No/parasite/seen	0	NA	0	0	0	0	No parasite/ova seen	Semi-Formed	male	58	1765.375	48 - 60 months	14	Yes	1	Yes	109	No	0	No	47.5	0.03	-3.11	-1.91	No	0	14	-1.95	No	Incomplete vaccination	Somali	Islam	No formal education	Illiterate/None	No	No formal education	Illiterate/None	No	Yes	Rain Water
PA_HA	Pastoralist	NA	No parasite seen	0	NA	0	0	0	No/parasite/seen	0	NA	0	0	0	0	No parasite/ova seen	Formed	male	47	1430.5625	36 - 47 months	15.8	No	0	No	102	No	0	No	46.8	-0.19	-0.1	-0.19	No	0	14.5	-1.3	No	Incomplete vaccination	Somali	Islam	No formal education	Illiterate/None	No	No formal education	Illiterate/None	No	Yes	Rain Water
PA_HA	Pastoralist	NA	No parasite seen	0	NA	0	0	0	No/parasite/seen	0	NA	0	0	0	0	No parasite/ova seen	Formed	NA	NA	NA	NA	NA	NA	NA	NA	NA	NA	NA	NA	NA	NA	NA	NA	NA	NA	NA	NA	NA	NA	Somali	Islam	No formal education	Illiterate/None	No	No formal education	Illiterate/None	No	Yes	Rain Water
AP_GA	Agro-Pastoralist	NA	No parasite seen	0	NA	0	0	0	No/parasite/seen	0	NA	0	0	0	0	No parasite/ova seen	Formed	female	37	1126.1875	36 - 47 months	12.6	No	0	No	96	No	0	No	46	0.07	-1.32	-0.85	No	0	13.6	-1.72	No	Incomplete vaccination	Somali	Islam	No formal education	Illiterate/None	No	No formal education	Illiterate/None	No	No	River Water
PA_HA	Pastoralist	NA	No parasite seen	0	NA	0	0	0	No/parasite/seen	0	NA	0	0	0	0	No parasite/ova seen	Formed	male	48	1461	48 - 60 months	15.9	No	0	No	109	No	0	No	46	1.35	-1.56	-0.22	No	0	14.4	-1.4	No	Incomplete vaccination	Somali	Islam	No formal education	Illiterate/None	No	No formal education	Illiterate/None	No	Yes	Rain Water
AP_GA	Agro-Pastoralist	NA	No parasite seen	0	NA	0	0	0	No/parasite/seen	0	NA	0	0	0	0	No parasite/ova seen	Formed	male	24	730.5	23 - 35 months	10.1	No	0	No	83.2	No	0	No	45.7	-1.51	-1.15	-1.62	No	0	13.9	-1.12	No	Incomplete vaccination	Somali	Islam	No formal education	Illiterate/None	No	No formal education	Illiterate/None	No	Yes	River Water
AP_GA	Agro-Pastoralist	48	A. lumbricoides	1	Ascaris lumbricoides	1	0	0	No/parasite/seen	0	NA	0	0	1	1	Helminth	Formed	male	54	1643.625	48 - 60 months	13.9	Yes	1	No	104.1	No	0	No	47	-0.58	-2.14	-1.71	No	0	14	-1.87	No	Incomplete vaccination	Somali	Islam	No formal education	Illiterate/None	No	No formal education	Illiterate/None	No	Yes	River Water
PA_HA	Pastoralist	96	A. lumbricoides	1	Ascaris lumbricoides	1	0	0	No/parasite/seen	0	NA	0	0	1	1	Helminth	Formed	female	38	1156.625	36 - 47 months	12.9	No	0	No	94.6	No	0	No	46	-0.47	-0.75	-0.76	No	0	14	-1.41	No	Incomplete vaccination	Somali	Islam	Formal education	Formal Education	Yes	Formal education	Formal Education	Yes	No	Rain Water
PA_HA	Pastoralist	NA	No parasite seen	0	NA	0	0	0	No/parasite/seen	0	NA	0	0	0	0	No parasite/ova seen	Formed	female	58	1765.375	48 - 60 months	14.1	No	0	No	103	No	0	No	45.4	-1.14	-1.5	-1.68	No	0	13.6	-2.29	No	Incomplete vaccination	Somali	Islam	Formal education	Formal Education	Yes	Formal education	Formal Education	Yes	No	Rain Water
PA_HA	Pastoralist	NA	No parasite seen	0	NA	0	0	0	No/parasite/seen	0	NA	0	0	0	0	No parasite/ova seen	Formed	male	24	730.5	23 - 35 months	7.9	Yes	1	Yes	78	Yes	1	Yes	45.3	-3.21	-3.06	-3.7	Yes	1	12.5	-2.5	No	Incomplete vaccination	Somali	Islam	Formal education	Formal Education	Yes	Formal education	Formal Education	Yes	No	Rain Water
AP_BU	Agro-Pastoralist	NA	No parasite seen	0	NA	0	0	0	No/parasite/seen	0	NA	0	0	0	0	No parasite/ova seen	Formed	female	56	1704.5	48 - 60 months	13.3	Yes	1	No	105.5	No	0	No	47.2	-0.38	-2.74	-1.99	No	0	12.9	-2.84	No	Incomplete vaccination	Somali	Islam	No formal education	Illiterate/None	No	No formal education	Illiterate/None	No	Yes	River Water
PA_HA	Pastoralist	NA	No parasite seen	0	NA	0	0	0	No/parasite/seen	0	NA	0	0	0	0	No parasite/ova seen	Formed	female	24	730.5	23 - 35 months	10.6	No	0	No	84.9	No	0	No	45.9	-0.47	-0.62	-0.65	No	0	13.3	-1.39	No	Incomplete vaccination	Somali	Islam	No formal education	Illiterate/None	No	No formal education	Illiterate/None	No	No	Rain Water
PA_HA	Pastoralist	NA	No parasite seen	0	NA	0	0	0	No/parasite/seen	0	NA	0	0	0	0	No parasite/ova seen	Formed	male	48	1461	48 - 60 months	19.2	No	0	No	108	No	0	No	47.2	1.11	0.85	1.25	No	0	17.5	0.97	No	Incomplete vaccination	Somali	Islam	No formal education	Illiterate/None	No	No formal education	Illiterate/None	No	No	Rain Water
AP_BU	Agro-Pastoralist	NA	No parasite seen	0	NA	0	0	0	No/parasite/seen	0	NA	0	0	0	0	No parasite/ova seen	Formed	female	40	1217.5	36 - 47 months	14	No	0	No	101	No	0	No	47	0.81	-1.15	-0.32	No	0	15	-0.65	No	Incomplete vaccination	Somali	Islam	No formal education	Illiterate/None	No	No formal education	Illiterate/None	No	Yes	River Water
PA_HA	Pastoralist	NA	No parasite seen	0	NA	0	0	0	G. Lamblia Cyst	1	Giardia lamblia	1	0	1	1	Protozoa	Formed	male	59	1795.8125	48 - 60 months	17.6	No	0	No	113	No	0	No	47.5	0.78	-1.23	-0.24	No	0	16	-0.35	No	Incomplete vaccination	Somali	Islam	No formal education	Illiterate/None	No	No formal education	Illiterate/None	No	Yes	Rain Water
PA_HA	Pastoralist	72	A. lumbricoides	1	Ascaris lumbricoides	1	0	0	No/parasite/seen	0	NA	0	0	1	1	Helminth	Formed	male	39	1187.0625	36 - 47 months	15.2	No	0	No	99	No	0	No	45.6	0.26	0.1	0.19	No	0	16.6	0.58	No	Incomplete vaccination	Somali	Islam	No formal education	Illiterate/None	No	No formal education	Illiterate/None	No	Yes	Rain Water
AP_GA	Agro-Pastoralist	NA	No parasite seen	0	NA	0	0	0	No/parasite/seen	0	NA	0	0	0	0	No parasite/ova seen	Formed	female	48	1461	48 - 60 months	12	Yes	1	Yes	108	No	0	No	46.2	1.22	-4.36	-2.21	Yes	1	13	-2.57	No	Incomplete vaccination	Somali	Islam	No formal education	Illiterate/None	No	No formal education	Illiterate/None	No	No	River Water
PA_HA	Pastoralist	NA	No parasite seen	0	NA	0	0	0	No/parasite/seen	0	NA	0	0	0	0	No parasite/ova seen	Formed	male	39	1187.0625	36 - 47 months	12.6	Yes	1	No	100	No	0	No	46	0.52	-2.49	-1.35	No	0	13.2	-2.32	No	Incomplete vaccination	Somali	Islam	No formal education	Illiterate/None	No	No formal education	Illiterate/None	No	Yes	Rain Water
AP_GA	Agro-Pastoralist	NA	No parasite seen	0	NA	0	0	0	No/parasite/seen	0	NA	0	0	0	0	No parasite/ova seen	Formed	male	48	1461	48 - 60 months	14.5	No	0	No	98	No	0	No	46.5	-1.27	-0.26	-0.95	No	0	15	-0.89	No	Incomplete vaccination	Somali	Islam	No formal education	Illiterate/None	No	No formal education	Illiterate/None	No	Yes	River Water
PA_HA	Pastoralist	NA	No parasite seen	0	NA	0	0	0	No/parasite/seen	0	NA	0	0	0	0	No parasite/ova seen	Formed	female	54	1643.625	48 - 60 months	14.3	Yes	1	No	106	No	0	No	47	-0.04	-2.01	-1.31	No	0	14	-1.87	No	Incomplete vaccination	Somali	Islam	No formal education	Illiterate/None	No	No formal education	Illiterate/None	No	Yes	Rain Water
AP_GA	Agro-Pastoralist	24	A. lumbricoides	1	Ascaris lumbricoides	1	0	0	No/parasite/seen	0	NA	0	0	1	1	Helminth	Formed	male	40	1217.5	36 - 47 months	12	No	0	No	94	No	0	No	46.8	-1.2	-1.8	-1.84	No	0	14	-1.59	No	Incomplete vaccination	Somali	Islam	No formal education	Illiterate/None	No	No formal education	Illiterate/None	No	No	River Water
PA_HA	Pastoralist	288	A. lumbricoides	1	Ascaris lumbricoides	1	0	0	No/parasite/seen	0	NA	0	0	1	1	Helminth	Formed	female	55	1674.0625	48 - 60 months	16.7	No	0	No	108.5	No	0	No	48	0.39	-0.83	-0.26	No	0	15	-1.12	No	Incomplete vaccination	Somali	Islam	No formal education	Illiterate/None	No	No formal education	Illiterate/None	No	Yes	Rain Water
AP_GA	Agro-Pastoralist	NA	No parasite seen	0	NA	0	0	0	No/parasite/seen	0	NA	0	0	0	0	No parasite/ova seen	Semi-Formed	female	24	730.5	23 - 35 months	10.9	No	0	No	83	No	0	No	46	-1.05	0.16	-0.42	No	0	14.3	-0.49	No	Incomplete vaccination	Somali	Islam	No formal education	Illiterate/None	No	No formal education	Illiterate/None	No	Yes	Rain Water
PA_HA	Pastoralist	NA	No parasite seen	0	NA	0	0	0	No/parasite/seen	0	NA	0	0	0	0	No parasite/ova seen	Formed	male	36	1095.75	36 - 47 months	11.8	Yes	1	No	98	No	0	No	47	0.52	-2.91	-1.62	No	0	14.2	-1.31	No	Incomplete vaccination	Somali	Islam	Formal education	Formal Education	Yes	Formal education	Formal Education	Yes	No	Rain Water
PA_HA	Pastoralist	NA	No parasite seen	0	NA	0	0	0	No/parasite/seen	0	NA	0	0	0	0	No parasite/ova seen	Formed	female	24	730.5	23 - 35 months	8.8	No	0	No	78.2	Yes	1	No	46.8	-2.54	-1.15	-2.23	Yes	1	13.9	-0.84	No	NA	Somali	Islam	Formal education	Formal Education	Yes	Formal education	Formal Education	Yes	No	Rain Water
AP_GA	Agro-Pastoralist	NA	No parasite seen	0	NA	0	0	0	No/parasite/seen	0	NA	0	0	0	0	No parasite/ova seen	Semi-Formed	male	31	943.5625	23 - 35 months	11.7	No	0	No	91.1	No	0	No	46.5	-0.45	-1.48	-1.2	No	0	15.5	-0.03	No	Incomplete vaccination	Somali	Islam	No formal education	Illiterate/None	No	No formal education	Illiterate/None	No	Yes	River Water
AP_GA	Agro-Pastoralist	NA	No parasite seen	0	NA	0	0	0	No/parasite/seen	0	NA	0	0	0	0	No parasite/ova seen	Formed	female	49	1491.4375	48 - 60 months	15.1	No	0	No	103.8	No	0	No	47	0.11	-0.9	-0.53	No	0	15.5	-0.57	No	NA	Somali	Islam	No formal education	Illiterate/None	No	No formal education	Illiterate/None	No	Yes	River Water
PA_HA	Pastoralist	NA	No parasite seen	0	NA	0	0	0	No/parasite/seen	0	NA	0	0	0	0	No parasite/ova seen	Formed	female	36	1095.75	36 - 47 months	13.7	No	0	No	100	No	0	No	45.2	1.3	-1.18	-0.09	No	0	14.5	-0.91	No	Incomplete vaccination	Somali	Islam	Formal education	Formal Education	Yes	Formal education	Formal Education	Yes	No	Rain Water
AP_GA	Agro-Pastoralist	NA	No parasite seen	0	NA	0	0	0	No/parasite/seen	0	NA	0	0	0	0	No parasite/ova seen	Formed	male	36	1095.75	36 - 47 months	12.4	No	0	No	88	Yes	1	No	46.5	-2.18	-0.01	-1.21	No	0	16	0.21	No	Incomplete vaccination	Somali	Islam	No formal education	Illiterate/None	No	No formal education	Illiterate/None	No	Yes	River Water
PA_HA	Pastoralist	72	A. lumbricoides	1	Ascaris lumbricoides	1	0	0	No/parasite/seen	0	NA	0	0	1	1	Helminth	Formed	female	28	852.25	23 - 35 months	14	No	0	No	93	No	0	No	46	1.14	0.49	1.01	No	0	15	-0.15	No	Incomplete vaccination	Somali	Islam	No formal education	Illiterate/None	No	No formal education	Illiterate/None	No	No	Rain Water
AP_GA	Agro-Pastoralist	NA	No parasite seen	0	NA	0	0	0	No/parasite/seen	0	NA	0	0	0	0	No parasite/ova seen	Formed	male	25	760.9375	23 - 35 months	9.6	Yes	1	Yes	93.9	No	0	No	46.1	1.9	-4.58	-2.2	Yes	1	13.5	-1.55	No	Incomplete vaccination	Somali	Islam	No formal education	Illiterate/None	No	No formal education	Illiterate/None	No	No	River Water
PA_HA	Pastoralist	NA	No parasite seen	0	NA	0	0	0	No/parasite/seen	0	NA	0	0	0	0	No parasite/ova seen	Diarrhea	female	29	882.6875	23 - 35 months	10.6	No	0	No	85	No	0	No	46.2	-1.41	-0.65	-1.35	No	0	13	-1.98	No	Incomplete vaccination	Somali	Islam	No formal education	Illiterate/None	No	No formal education	Illiterate/None	No	Yes	Rain Water
AP_GA	Agro-Pastoralist	NA	No parasite seen	0	NA	0	0	0	No/parasite/seen	0	NA	0	0	0	0	No parasite/ova seen	Formed	male	30	913.125	23 - 35 months	11.8	No	0	No	93.4	No	0	No	46	0.43	-1.89	-1.02	No	0	14	-1.3	No	Incomplete vaccination	Somali	Islam	No formal education	Illiterate/None	No	No formal education	Illiterate/None	No	Yes	River Water
PA_HA	Pastoralist	NA	No parasite seen	0	NA	0	0	0	No/parasite/seen	0	NA	0	0	0	0	No parasite/ova seen	Formed	male	52	1582.75	48 - 60 months	15.6	Yes	1	No	114	No	0	No	46.8	1.94	-2.87	-0.67	No	0	14.5	-1.4	No	Incomplete vaccination	Somali	Islam	No formal education	Illiterate/None	No	No formal education	Illiterate/None	No	Yes	Rain Water
AP_GA	Agro-Pastoralist	NA	No parasite seen	0	NA	0	0	0	No/parasite/seen	0	NA	0	0	0	0	No parasite/ova seen	Semi-Formed	male	53	1613.1875	48 - 60 months	13.3	Yes	1	No	105.2	No	0	No	45.2	-0.21	-2.95	-1.99	No	0	13.1	-2.69	No	Incomplete vaccination	Somali	Islam	Formal education	Formal Education	Yes	Formal education	Formal Education	Yes	Yes	River Water
PA_HA	Pastoralist	NA	No parasite seen	0	NA	0	0	0	No/parasite/seen	0	NA	0	0	0	0	No parasite/ova seen	Formed	female	29	882.6875	23 - 35 months	12.1	No	0	No	95.2	No	0	No	45	1.52	-1.62	-0.27	No	0	13	-1.98	No	Incomplete vaccination	Somali	Islam	No formal education	Illiterate/None	No	No formal education	Illiterate/None	No	No	Rain Water
AP_GA	Agro-Pastoralist	NA	No parasite seen	0	NA	0	0	0	No/parasite/seen	0	NA	0	0	0	0	No parasite/ova seen	Formed	female	25	760.9375	23 - 35 months	11.9	No	0	No	86	No	0	No	47	-0.18	0.41	0.15	No	0	17	1.56	No	Incomplete vaccination	Somali	Islam	No formal education	Illiterate/None	No	No formal education	Illiterate/None	No	Yes	River Water
PA_HA	Pastoralist	NA	No parasite seen	0	NA	0	0	0	No/parasite/seen	0	NA	0	0	0	0	No parasite/ova seen	Formed	male	48	1461	48 - 60 months	17.7	No	0	No	115	No	0	No	47.5	2.78	-1.59	0.62	No	0	15	-0.89	No	Incomplete vaccination	Somali	Islam	No formal education	Illiterate/None	No	No formal education	Illiterate/None	No	Yes	Rain Water
PA_HA	Pastoralist	NA	No parasite seen	0	NA	0	0	0	G. Lamblia Trophozoite	1	Giardia lamblia	1	0	1	1	Protozoa	Diarrhea	female	37	1126.1875	36 - 47 months	16	No	0	No	103.7	No	0	No	46	2.07	-0.24	0.99	No	0	15.5	-0.15	No	Incomplete vaccination	Somali	Islam	No formal education	Illiterate/None	No	No formal education	Illiterate/None	No	Yes	Rain Water
AP_GA	Agro-Pastoralist	NA	No parasite seen	0	NA	0	0	0	No/parasite/seen	0	NA	0	0	0	0	No parasite/ova seen	Formed	female	40	1217.5	36 - 47 months	12.6	No	0	No	95	No	0	No	48	-0.69	-1.11	-1.14	No	0	14	-1.47	No	Incomplete vaccination	Somali	Islam	No formal education	Illiterate/None	No	No formal education	Illiterate/None	No	Yes	River Water
PA_HA	Pastoralist	NA	No parasite seen	0	NA	0	0	0	No/parasite/seen	0	NA	0	0	0	0	No parasite/ova seen	Formed	female	24	730.5	23 - 35 months	11.8	No	0	No	90	No	0	No	45	1.12	-0.79	0.23	No	0	13.5	-1.21	No	Incomplete vaccination	Somali	Islam	No formal education	Illiterate/None	No	No formal education	Illiterate/None	No	Yes	Rain Water
PA_HA	Pastoralist	NA	No parasite seen	0	NA	0	0	0	No/parasite/seen	0	NA	0	0	0	0	No parasite/ova seen	Formed	female	59	1795.8125	48 - 60 months	16.6	Yes	1	No	113.4	No	0	No	47.5	0.95	-2.01	-0.57	No	0	14.1	-1.91	No	Incomplete vaccination	Somali	Islam	No formal education	Illiterate/None	No	No formal education	Illiterate/None	No	Yes	Rain Water
PA_HA	Pastoralist	NA	No parasite seen	0	NA	0	0	0	No/parasite/seen	0	NA	0	0	0	0	No parasite/ova seen	Formed	female	48	1461	48 - 60 months	16.6	No	0	No	109.2	No	0	No	46	1.5	-1.05	0.23	No	0	14.1	-1.62	No	Incomplete vaccination	Somali	Islam	No formal education	Illiterate/None	No	No formal education	Illiterate/None	No	Yes	Rain Water
AP_GA	Agro-Pastoralist	NA	No parasite seen	0	NA	0	0	0	No/parasite/seen	0	NA	0	0	0	0	No parasite/ova seen	Formed	male	35	1065.3125	23 - 35 months	12.4	No	0	No	95.5	No	0	No	46.5	0.02	-1.7	-1.11	No	0	13.8	-1.65	No	Incomplete vaccination	Somali	Islam	No formal education	Illiterate/None	No	No formal education	Illiterate/None	No	Yes	River Water
PA_HA	Pastoralist	NA	No parasite seen	0	NA	0	0	0	No/parasite/seen	0	NA	0	0	0	0	No parasite/ova seen	Formed	female	36	1095.75	36 - 47 months	12	No	0	No	96.4	No	0	No	47.3	0.35	-1.97	-1.14	No	0	14	-1.34	No	Incomplete vaccination	Somali	Islam	Formal education	Formal Education	Yes	Formal education	Formal Education	Yes	No	Rain Water
PA_HA	Pastoralist	NA	No parasite seen	0	NA	0	0	0	G. Lamblia Trophozoite	1	Giardia lamblia	1	0	1	1	Protozoa	Semi-Formed	male	59	1795.8125	48 - 60 months	16.9	Yes	1	No	118.1	No	0	No	46	1.89	-2.75	-0.54	No	0	14	-1.96	No	Incomplete vaccination	Somali	Islam	Formal education	Formal Education	Yes	Formal education	Formal Education	Yes	No	Rain Water
AP_GA	Agro-Pastoralist	NA	No parasite seen	0	NA	0	0	0	No/parasite/seen	0	NA	0	0	0	0	No parasite/ova seen	Formed	female	50	1521.875	48 - 60 months	13.1	No	0	No	100.6	No	0	No	47	-0.75	-1.83	-1.68	No	0	14.5	-1.36	No	Incomplete vaccination	Somali	Islam	Formal education	Formal Education	Yes	Formal education	Formal Education	Yes	Yes	River Water
PA_HA	Pastoralist	NA	No parasite seen	0	NA	0	0	0	No/parasite/seen	0	NA	0	0	0	0	No parasite/ova seen	Formed	female	29	882.6875	23 - 35 months	10.2	Yes	1	No	91	No	0	No	45.2	0.31	-2.75	-1.68	No	0	14	-1.05	No	Complete vaccination	Somali	Islam	No formal education	Illiterate/None	No	No formal education	Illiterate/None	No	No	Rain Water
AP_GA	Agro-Pastoralist	NA	No parasite seen	0	NA	0	0	0	No/parasite/seen	0	NA	0	0	0	0	No parasite/ova seen	Semi-Formed	male	48	1461	48 - 60 months	15.7	No	0	No	106	No	0	No	46	0.64	-1.06	-0.32	No	0	15.7	-0.34	No	Complete vaccination	Somali	Islam	Formal education	Formal Education	Yes	Formal education	Formal Education	Yes	Yes	River Water
PA_HA	Pastoralist	NA	No parasite seen	0	NA	0	0	0	No/parasite/seen	0	NA	0	0	0	0	No parasite/ova seen	Formed	male	57	1734.9375	48 - 60 months	14.2	Yes	1	Yes	111	No	0	No	46.1	0.59	-3.35	-1.74	No	0	13.5	-2.38	No	Incomplete vaccination	Somali	Islam	No formal education	Illiterate/None	No	No formal education	Illiterate/None	No	Yes	Rain Water
AP_GA	Agro-Pastoralist	NA	No parasite seen	0	NA	0	0	0	No/parasite/seen	0	NA	0	0	0	0	No parasite/ova seen	Formed	male	25	760.9375	23 - 35 months	6.4	Yes	1	Yes	78	Yes	1	Yes	45	-3.2	-5.4	-5.23	Yes	1	9.5	-5.69	Yes	Incomplete vaccination	Somali	Islam	No formal education	Illiterate/None	No	No formal education	Illiterate/None	No	No	River Water
AP_GA	Agro-Pastoralist	NA	No parasite seen	0	NA	0	0	0	No/parasite/seen	0	NA	0	0	0	0	No parasite/ova seen	Formed	male	25	760.9375	23 - 35 months	10.5	No	0	No	81.6	Yes	1	No	45.9	-2.05	-0.29	-1.42	No	0	14	-1.07	No	NA	Somali	Islam	Formal education	Formal Education	Yes	Formal education	Formal Education	Yes	No	River Water
PA_HA	Pastoralist	168	A. lumbricoides	1	Ascaris lumbricoides	1	0	0	No/parasite/seen	0	NA	0	0	1	1	Helminth	Formed	male	52	1582.75	48 - 60 months	17.5	No	0	No	110	No	0	No	47	1.02	-0.65	0.22	No	0	14.2	-1.66	No	Incomplete vaccination	Somali	Islam	No formal education	Illiterate/None	No	No formal education	Illiterate/None	No	No	Rain Water
AP_GA	Agro-Pastoralist	NA	No parasite seen	0	NA	0	0	0	No/parasite/seen	0	NA	0	0	0	0	No parasite/ova seen	Formed	female	43	1308.8125	36 - 47 months	13.5	No	0	No	101.3	No	0	No	48	0.39	-1.63	-0.88	No	0	14.1	-1.48	No	Incomplete vaccination	Somali	Islam	Formal education	Formal Education	Yes	Formal education	Formal Education	Yes	Yes	River Water
AP_GA	Agro-Pastoralist	NA	No parasite seen	0	NA	0	0	0	No/parasite/seen	0	NA	0	0	0	0	No parasite/ova seen	Formed	NA	NA	NA	NA	NA	NA	NA	NA	NA	NA	NA	NA	NA	NA	NA	NA	NA	NA	NA	NA	NA	NA	Somali	Islam	Formal education	Formal Education	Yes	Formal education	Formal Education	Yes	Yes	River Water
PA_HA	Pastoralist	NA	No parasite seen	0	NA	0	0	0	No/parasite/seen	0	NA	0	0	0	0	No parasite/ova seen	Formed	male	48	1461	48 - 60 months	15.8	No	0	No	104	No	0	No	46	0.16	-0.54	-0.27	No	0	15	-0.89	No	Incomplete vaccination	Somali	Islam	No formal education	Illiterate/None	No	No formal education	Illiterate/None	No	No	Rain Water
AP_GA	Agro-Pastoralist	NA	No parasite seen	0	NA	0	0	0	No/parasite/seen	0	NA	0	0	0	0	No parasite/ova seen	Formed	female	29	882.6875	23 - 35 months	13.2	No	0	No	97	No	0	No	46	2.04	-0.99	0.42	No	0	14.2	-0.88	No	Incomplete vaccination	Somali	Islam	No formal education	Illiterate/None	No	No formal education	Illiterate/None	No	Yes	River Water
PA_HA	Pastoralist	NA	No parasite seen	0	NA	0	0	0	G. Lamblia Cyst	1	Giardia lamblia	1	0	1	1	Protozoa	Formed	female	38	1156.625	36 - 47 months	14.1	No	0	No	85	Yes	1	No	46	-2.93	2.46	-0.07	No	0	13	-2.31	No	Incomplete vaccination	Somali	Islam	No formal education	Illiterate/None	No	No formal education	Illiterate/None	No	Yes	Rain Water
PA_HA	Pastoralist	NA	No parasite seen	0	NA	0	0	0	No/parasite/seen	0	NA	0	0	0	0	No parasite/ova seen	Hard	male	59	1795.8125	48 - 60 months	17.7	No	0	No	99	Yes	1	No	NA	-2.27	1.9	-0.2	No	0	15	-1.12	No	Incomplete vaccination	Somali	Islam	No formal education	Illiterate/None	No	No formal education	Illiterate/None	No	Yes	Rain Water
AP_GA	Agro-Pastoralist	NA	No parasite seen	0	NA	0	0	0	No/parasite/seen	0	NA	0	0	0	0	No parasite/ova seen	Formed	male	59	1795.8125	48 - 60 months	14.4	No	0	No	101.4	No	0	No	45.3	-1.74	-1.1	-1.76	No	0	15.4	-0.8	No	Incomplete vaccination	Somali	Islam	Formal education	Illiterate/None	No	Formal education	Formal Education	Yes	Yes	River Water
PA_HA	Pastoralist	NA	No parasite seen	0	NA	0	0	0	No/parasite/seen	0	NA	0	0	0	0	No parasite/ova seen	Formed	female	28	852.25	23 - 35 months	12.5	No	0	No	93.9	No	0	No	45	1.4	-0.97	0.13	No	0	14.5	-0.56	No	Incomplete vaccination	Somali	Islam	No formal education	Illiterate/None	No	No formal education	Illiterate/None	No	Yes	Rain Water
NA	Agro-Pastoralist	NA	No parasite seen	0	NA	0	0	0	No/parasite/seen	0	NA	0	0	0	0	No parasite/ova seen	Formed	NA	NA	NA	NA	NA	NA	NA	NA	NA	NA	NA	NA	NA	NA	NA	NA	NA	NA	NA	NA	NA	NA	NA	NA	NA	NA	NA	NA	NA	NA	NA	NA
PA_HA	Pastoralist	144	A. lumbricoides	1	Ascaris lumbricoides	1	0	0	No/parasite/seen	0	NA	0	0	1	1	Helminth	Formed	female	39	1187.0625	36 - 47 months	14.6	No	0	No	104	No	0	No	46	1.76	-1.32	0.1	No	0	14	-1.44	No	Complete vaccination	Somali	Islam	Formal education	Formal Education	Yes	No formal education	Formal Education	Yes	No	Rain Water
AP_GA	Agro-Pastoralist	NA	No parasite seen	0	NA	0	0	0	No/parasite/seen	0	NA	0	0	0	0	No parasite/ova seen	Formed	male	38	1156.625	36 - 47 months	13.4	Yes	1	No	104	No	0	No	45.1	1.74	-2.59	-0.75	No	0	13.5	-2.01	No	Incomplete vaccination	Somali	Islam	No formal education	Illiterate/None	No	No formal education	Illiterate/None	No	Yes	River Water
PA_HA	Pastoralist	NA	No parasite seen	0	NA	0	0	0	No/parasite/seen	0	NA	0	0	0	0	No parasite/ova seen	Formed	male	26	791.375	23 - 35 months	11.2	No	0	No	88.1	No	0	No	45.2	-0.22	-1.32	-0.98	No	0	13.2	-1.89	No	Incomplete vaccination	Somali	Islam	No formal education	Illiterate/None	No	No formal education	Illiterate/None	No	Yes	Rain Water
AP_GA	Agro-Pastoralist	NA	No parasite seen	0	NA	0	0	0	No/parasite/seen	0	NA	0	0	0	0	No parasite/ova seen	Formed	male	54	1643.625	48 - 60 months	13.5	No	0	No	101	No	0	No	47.5	-1.29	-1.83	-1.94	No	0	15.5	-0.62	No	Incomplete vaccination	Somali	Islam	No formal education	Formal Education	Yes	Formal education	Formal Education	Yes	Yes	River Water
PA_HA	Pastoralist	NA	No parasite seen	0	NA	0	0	0	No/parasite/seen	0	NA	0	0	0	0	No parasite/ova seen	Semi-Formed	male	51	1552.3125	48 - 60 months	16.6	No	0	No	113.4	No	0	No	47	1.95	-2	-0.11	No	0	14.1	-1.72	No	Incomplete vaccination	Somali	Islam	No formal education	Illiterate/None	No	No formal education	Illiterate/None	No	Yes	Rain Water
PA_HA	Pastoralist	NA	No parasite seen	0	NA	0	0	0	E. Histolytica/Dispar Cyst	1	Entamoeba Histolytica/Dispar	0	1	1	1	Protozoa	Formed	female	27	821.8125	23 - 35 months	15.8	No	0	No	102	No	0	No	45	4.06	-0.01	2.05	No	0	15.8	0.55	No	Incomplete vaccination	Somali	Islam	No formal education	Illiterate/None	No	No formal education	Illiterate/None	No	Yes	Rain Water
AP_GA	Agro-Pastoralist	NA	No parasite seen	0	NA	0	0	0	No/parasite/seen	0	NA	0	0	0	0	No parasite/ova seen	Formed	female	36	1095.75	36 - 47 months	12.1	Yes	1	No	97.5	No	0	No	47	0.64	-2.11	-1.07	No	0	14	-1.34	No	Incomplete vaccination	Somali	Islam	No formal education	Illiterate/None	No	No formal education	Illiterate/None	No	Yes	River Water
PA_HA	Pastoralist	NA	No parasite seen	0	NA	0	0	0	No/parasite/seen	0	NA	0	0	0	0	No parasite/ova seen	Formed	female	24	730.5	23 - 35 months	7	Yes	1	No	72	Yes	1	Yes	46	-4.46	-2.32	-4.1	Yes	1	11.5	-3.23	Yes	Incomplete vaccination	Somali	Islam	No formal education	Illiterate/None	No	No formal education	Illiterate/None	No	No	Rain Water
PA_HA	Pastoralist	NA	No parasite seen	0	NA	0	0	0	No/parasite/seen	0	NA	0	0	0	0	No parasite/ova seen	Formed	female	50	1521.875	48 - 60 months	15.6	No	0	No	104	No	0	No	47	0.02	-0.58	-0.37	No	0	15.5	-0.6	No	Incomplete vaccination	Somali	Islam	No formal education	Illiterate/None	No	No formal education	Illiterate/None	No	No	Rain Water
AP_BU	Agro-Pastoralist	NA	No parasite seen	0	NA	0	0	0	No/parasite/seen	0	NA	0	0	0	0	No parasite/ova seen	Formed	male	52	1582.75	48 - 60 months	15.9	No	0	No	104	No	0	No	46.1	-0.36	-0.47	-0.52	No	0	15	-0.98	No	Complete vaccination	Somali	Islam	No formal education	Illiterate/None	No	No formal education	Illiterate/None	No	No	River Water
PA_HA	Pastoralist	NA	No parasite seen	0	NA	0	0	0	No/parasite/seen	0	NA	0	0	0	0	No parasite/ova seen	Formed	female	59	1795.8125	48 - 60 months	12.6	Yes	1	No	101	No	0	No	46.3	-1.67	-2.38	-2.6	Yes	1	13	-2.82	No	Incomplete vaccination	Somali	Islam	No formal education	Illiterate/None	No	No formal education	Illiterate/None	No	No	Rain Water
AP_BU	Agro-Pastoralist	NA	No parasite seen	0	NA	0	0	0	No/parasite/seen	0	NA	0	0	0	0	No parasite/ova seen	Formed	male	49	1491.4375	48 - 60 months	12.7	No	0	No	97.5	No	0	No	47	-1.51	-1.83	-2.08	Yes	1	13.2	-2.52	No	Incomplete vaccination	Somali	Islam	No formal education	Illiterate/None	No	No formal education	Illiterate/None	No	Yes	River Water
PA_HA	Pastoralist	NA	No parasite seen	0	NA	0	0	0	No/parasite/seen	0	NA	0	0	0	0	No parasite/ova seen	Formed	female	35	1065.3125	23 - 35 months	14.3	No	0	No	96.5	No	0	No	46	0.57	0.02	0.35	No	0	15.8	0.16	No	NA	Somali	Islam	No formal education	Illiterate/None	No	No formal education	Illiterate/None	No	No	Rain Water
PA_HA	Pastoralist	NA	No parasite seen	0	NA	0	0	0	G. Lamblia Cyst	1	Giardia lamblia	1	0	1	1	Protozoa	Formed	male	58	1765.375	48 - 60 months	15.4	Yes	1	No	110	No	0	No	47	0.25	-2.16	-1.18	No	0	15.8	-0.48	No	Incomplete vaccination	Somali	Islam	No formal education	Illiterate/None	No	No formal education	Illiterate/None	No	No	Rain Water
PA_HA	Pastoralist	NA	No parasite seen	0	NA	0	0	0	No/parasite/seen	0	NA	0	0	0	0	No parasite/ova seen	Formed	female	24	730.5	23 - 35 months	9.6	No	0	No	81	No	0	No	46	-1.67	-0.8	-1.48	No	0	13.9	-0.84	No	Incomplete vaccination	Somali	Islam	No formal education	Illiterate/None	No	No formal education	Illiterate/None	No	No	Rain Water
AP_BU	Agro-Pastoralist	NA	No parasite seen	0	NA	0	0	0	No/parasite/seen	0	NA	0	0	0	0	No parasite/ova seen	Formed	male	37	1126.1875	36 - 47 months	12.8	No	0	No	90	No	0	No	46.8	-1.79	-0.08	-1.04	No	0	14.2	-1.33	No	Incomplete vaccination	Somali	Islam	No formal education	Illiterate/None	No	No formal education	Illiterate/None	No	Yes	River Water
PA_HA	Pastoralist	NA	No parasite seen	0	NA	0	0	0	No/parasite/seen	0	NA	0	0	0	0	No parasite/ova seen	Formed	male	36	1095.75	36 - 47 months	11.6	No	0	No	88.5	Yes	1	No	46.2	-2.05	-0.97	-1.77	No	0	14	-1.49	No	Incomplete vaccination	Somali	Islam	Formal education	Formal Education	Yes	Formal education	Formal Education	Yes	Yes	Rain Water
AP_BU	Agro-Pastoralist	48	A. lumbricoides	1	Ascaris lumbricoides	1	0	0	G. Lamblia Cyst	1	Giardia lamblia	1	0	2	1	Protoza & Helminth	Semi-Formed	female	47	1430.5625	36 - 47 months	14.3	No	0	No	99	No	0	No	47	-0.74	-0.49	-0.78	No	0	13.9	-1.76	No	Incomplete vaccination	Somali	Islam	No formal education	Illiterate/None	No	No formal education	Illiterate/None	No	Yes	River Water
PA_HA	Pastoralist	NA	No parasite seen	0	NA	0	0	0	G. Lamblia Trophozoite	1	Giardia lamblia	1	0	1	1	Protozoa	Semi-Formed	female	36	1095.75	36 - 47 months	14.1	No	0	No	96	No	0	No	45.2	0.25	-0.04	0.14	No	0	15.5	-0.11	No	Incomplete vaccination	Somali	Islam	No formal education	Illiterate/None	No	No formal education	Illiterate/None	No	No	Rain Water
PA_HA	Pastoralist	NA	No parasite seen	0	NA	0	0	0	G. Lamblia Cyst	1	Giardia lamblia	1	0	1	1	Protozoa	Formed	male	53	1613.1875	48 - 60 months	15.7	No	0	No	109	No	0	No	46	0.66	-1.71	-0.69	No	0	14.9	-1.08	No	Incomplete vaccination	Somali	Islam	No formal education	Illiterate/None	No	No formal education	Illiterate/None	No	No	Rain Water
AP_BU	Agro-Pastoralist	NA	No parasite seen	0	NA	0	0	0	G. Lamblia Cyst	1	Giardia lamblia	1	0	1	1	Protozoa	Formed	female	37	1126.1875	36 - 47 months	12	No	0	No	91	No	0	No	47	-1.23	-0.82	-1.24	No	0	14	-1.37	No	Incomplete vaccination	Somali	Islam	No formal education	Illiterate/None	No	No formal education	Illiterate/None	No	No	River Water
PA_HA	Pastoralist	NA	No parasite seen	0	NA	0	0	0	No/parasite/seen	0	NA	0	0	0	0	No parasite/ova seen	Formed	male	24	730.5	23 - 35 months	9.1	Yes	1	No	82.5	No	0	No	45.5	-1.74	-2.3	-2.53	Yes	1	14.1	-0.93	No	Incomplete vaccination	Somali	Islam	No formal education	Illiterate/None	No	No formal education	Illiterate/None	No	Yes	Rain Water
AP_BU	Agro-Pastoralist	NA	No parasite seen	0	NA	0	0	0	No/parasite/seen	0	NA	0	0	0	0	No parasite/ova seen	Formed	male	36	1095.75	36 - 47 months	13	No	0	No	97	No	0	No	46.8	0.25	-1.42	-0.81	No	0	15	-0.61	No	Incomplete vaccination	Somali	Islam	No formal education	Illiterate/None	No	No formal education	Illiterate/None	No	No	River Water
PA_HA	Pastoralist	NA	No parasite seen	0	NA	0	0	0	No/parasite/seen	0	NA	0	0	0	0	No parasite/ova seen	Formed	female	23	700.0625	23 - 35 months	11.2	No	0	No	87	No	0	No	45	0.47	-0.69	-0.05	No	0	14.3	-0.43	No	NA	Somali	Islam	No formal education	Illiterate/None	No	No formal education	Illiterate/None	No	No	Rain Water
PA_HA	Pastoralist	NA	No parasite seen	0	NA	0	0	0	No/parasite/seen	0	NA	0	0	0	0	No parasite/ova seen	Formed	male	59	1795.8125	48 - 60 months	15.5	No	0	No	102.2	No	0	No	47	-1.57	-0.38	-1.2	No	0	15	-1.12	No	Incomplete vaccination	Somali	Islam	No formal education	Illiterate/None	No	No formal education	Illiterate/None	No	No	Rain Water
AP_BU	Agro-Pastoralist	NA	No parasite seen	0	NA	0	0	0	E. Histolytica/Dispar Cyst	1	Entamoeba Histolytica/Dispar	0	1	1	1	Protozoa	Formed	female	44	1339.25	36 - 47 months	15.2	No	0	No	98.4	No	0	No	47	-0.46	0.31	-0.07	No	0	15.5	-0.4	No	Complete vaccination	Somali	Islam	No formal education	Illiterate/None	No	No formal education	Illiterate/None	No	Yes	River Water
PA_HA	Pastoralist	NA	No parasite seen	0	NA	0	0	0	G. Lamblia Trophozoite	1	Giardia lamblia	1	0	1	1	Protozoa	Semi-Formed	male	24	730.5	23 - 35 months	11.6	No	0	No	86	No	0	No	45	-0.59	-0.15	-0.4	No	0	13.5	-1.5	No	Incomplete vaccination	Somali	Islam	No formal education	Illiterate/None	No	No formal education	Illiterate/None	No	Yes	Rain Water
AP_BU	Agro-Pastoralist	NA	No parasite seen	0	NA	0	0	0	No/parasite/seen	0	NA	0	0	0	0	No parasite/ova seen	Formed	female	41	1247.9375	36 - 47 months	13.8	No	0	No	94.8	No	0	No	46.7	-0.9	-0.03	-0.53	No	0	13.7	-1.76	No	Incomplete vaccination	Somali	Islam	No formal education	Illiterate/None	No	No formal education	Illiterate/None	No	Yes	River Water
AP_BU	Agro-Pastoralist	240	A. lumbricoides	1	Ascaris lumbricoides	1	0	0	No/parasite/seen	0	NA	0	0	1	1	Helminth	Semi-Formed	female	43	1308.8125	36 - 47 months	12.4	No	0	No	89	Yes	1	No	46.8	-2.6	0	-1.54	No	0	14.9	-0.83	No	Incomplete vaccination	Somali	Islam	No formal education	Illiterate/None	No	No formal education	Illiterate/None	No	No	River Water
AP_BU	Agro-Pastoralist	24	A. lumbricoides	1	Ascaris lumbricoides	1	0	0	No/parasite/seen	0	NA	0	0	1	1	Helminth	Semi-Formed	male	55	1674.0625	48 - 60 months	12.2	No	0	No	93.9	Yes	1	No	46.3	-2.99	-1.56	-2.81	Yes	1	15	-1.04	No	Incomplete vaccination	Somali	Islam	No formal education	Illiterate/None	No	No formal education	Illiterate/None	No	No	River Water
PA_TO	Pastoralist	24	A. lumbricoides	1	Ascaris lumbricoides	1	0	0	No/parasite/seen	0	NA	0	0	1	1	Helminth	Semi-Formed	male	49	1491.4375	48 - 60 months	14.6	No	0	No	104.4	No	0	No	47	0.12	-1.6	-0.97	No	0	14.3	-1.51	No	Incomplete vaccination	Somali	Islam	No formal education	Illiterate/None	No	No formal education	Illiterate/None	No	Yes	Rain Water
AP_BU	Agro-Pastoralist	NA	No parasite seen	0	NA	0	0	0	G. Lamblia Cyst	1	Giardia lamblia	1	0	1	1	Protozoa	Formed	male	37	1126.1875	36 - 47 months	13.1	No	0	No	93.2	No	0	No	46.2	-0.94	-0.5	-0.84	No	0	15	-0.63	No	Incomplete vaccination	Somali	Islam	No formal education	Illiterate/None	No	No formal education	Illiterate/None	No	No	River Water
PA_TO	Pastoralist	NA	No parasite seen	0	NA	0	0	0	No/parasite/seen	0	NA	0	0	0	0	No parasite/ova seen	Formed	female	36	1095.75	36 - 47 months	12.7	No	0	No	95.5	No	0	No	46	0.12	-1.12	-0.68	No	0	14	-1.34	No	Incomplete vaccination	Somali	Islam	No formal education	Illiterate/None	No	No formal education	Illiterate/None	No	Yes	Rain Water
PA_TO	Pastoralist	NA	No parasite seen	0	NA	0	0	0	G. Lamblia Trophozoite	1	Giardia lamblia	1	0	1	1	Protozoa	Diarrhea	NA	NA	NA	NA	NA	NA	NA	NA	NA	NA	NA	NA	NA	NA	NA	NA	NA	NA	NA	NA	NA	NA	Somali	Islam	No formal education	Illiterate/None	No	No formal education	Illiterate/None	No	Yes	Rain Water
AP_BU	Agro-Pastoralist	NA	No parasite seen	0	NA	0	0	0	No/parasite/seen	0	NA	0	0	0	0	No parasite/ova seen	Formed	male	39	1187.0625	36 - 47 months	13.5	No	0	No	99.5	No	0	No	46.7	0.39	-1.49	-0.78	No	0	14	-1.56	No	Incomplete vaccination	Somali	Islam	Formal education	Formal Education	Yes	No formal education	Formal Education	Yes	No	River Water
PA_TO	Pastoralist	NA	No parasite seen	0	NA	0	0	0	No/parasite/seen	0	NA	0	0	0	0	No parasite/ova seen	Formed	female	24	730.5	23 - 35 months	12	No	0	No	92	No	0	No	46.2	1.74	-1.04	0.36	No	0	14.3	-0.49	No	Incomplete vaccination	Somali	Islam	No formal education	Illiterate/None	No	No formal education	Illiterate/None	No	Yes	Rain Water
AP_BU	Agro-Pastoralist	NA	No parasite seen	0	NA	0	0	0	No/parasite/seen	0	NA	0	0	0	0	No parasite/ova seen	Formed	male	30	913.125	23 - 35 months	10.3	No	0	No	82.5	Yes	1	No	46.3	-2.77	-0.73	-2.18	Yes	1	14.4	-0.93	No	Incomplete vaccination	Somali	Islam	No formal education	Illiterate/None	No	No formal education	Illiterate/None	No	Yes	River Water
AP_BU	Agro-Pastoralist	NA	No parasite seen	0	NA	0	0	0	No/parasite/seen	0	NA	0	0	0	0	No parasite/ova seen	Diarrhea	NA	NA	NA	NA	NA	NA	NA	NA	NA	NA	NA	NA	NA	NA	NA	NA	NA	NA	NA	NA	NA	NA	Somali	Islam	No formal education	Illiterate/None	No	No formal education	Illiterate/None	No	Yes	River Water
PA_TO	Pastoralist	NA	No parasite seen	0	NA	0	0	0	No/parasite/seen	0	NA	0	0	0	0	No parasite/ova seen	Formed	male	48	1461	48 - 60 months	15.1	No	0	No	104	No	0	No	47.3	0.16	-1.09	-0.63	No	0	15.3	-0.65	No	Incomplete vaccination	Somali	Islam	Formal education	Formal Education	Yes	Formal education	Formal Education	Yes	Yes	Rain Water
AP_GA	Agro-Pastoralist	NA	No parasite seen	0	NA	0	0	0	G. Lamblia Cyst	1	Giardia lamblia	1	0	1	1	Protozoa	Formed	male	59	1795.8125	48 - 60 months	12.9	Yes	1	Yes	105	No	0	No	46.5	-0.96	-3.27	-2.61	Yes	1	13.5	-2.42	No	Incomplete vaccination	Somali	Islam	No formal education	Nonformal Education	Yes	No formal education	Nonformal Education	Yes	No	River Water
PA_TO	Pastoralist	NA	No parasite seen	0	NA	0	0	0	No/parasite/seen	0	NA	0	0	0	0	No parasite/ova seen	Formed	female	36	1095.75	36 - 47 months	11.3	No	0	No	87	Yes	1	No	46.3	-2.12	-0.58	-1.63	No	0	14.5	-0.91	No	NA	Somali	Islam	No formal education	Illiterate/None	No	No formal education	Illiterate/None	No	No	Rain Water
AP_GA	Agro-Pastoralist	NA	No parasite seen	0	NA	0	0	0	No/parasite/seen	0	NA	0	0	0	0	No parasite/ova seen	Formed	male	38	1156.625	36 - 47 months	11.1	Yes	1	Yes	96	No	0	No	46.6	-0.36	-3.26	-2.31	Yes	1	13.5	-2.01	No	Incomplete vaccination	Somali	Islam	No formal education	Formal Education	Yes	No formal education	Nonformal Education	Yes	No	River Water
PA_TO	Pastoralist	NA	No parasite seen	0	NA	0	0	0	No/parasite/seen	0	NA	0	0	0	0	No parasite/ova seen	Formed	male	30	913.125	23 - 35 months	11.9	No	0	No	91.5	No	0	No	46	-0.13	-1.35	-0.95	No	0	15.4	-0.07	No	Incomplete vaccination	Somali	Islam	No formal education	Illiterate/None	No	No formal education	Illiterate/None	No	Yes	Rain Water
AP_HI	Agro-Pastoralist	NA	No parasite seen	0	NA	0	0	0	No/parasite/seen	0	NA	0	0	0	0	No parasite/ova seen	Semi-Formed	male	60	1826.25	48 - 60 months	16.9	No	0	No	109.2	No	0	No	47.1	-0.16	-0.88	-0.61	No	0	16	-0.37	No	NA	Somali	Islam	No formal education	Illiterate/None	No	No formal education	Illiterate/None	No	Yes	River Water
PA_TO	Pastoralist	NA	No parasite seen	0	NA	0	0	0	G. Lamblia Trophozoite	1	Giardia lamblia	1	0	1	1	Protozoa	Diarrhea	female	57	1734.9375	48 - 60 months	15.4	Yes	1	No	110.1	No	0	No	45.7	0.49	-2.1	-0.97	No	0	14.4	-1.63	No	Incomplete vaccination	Somali	Islam	No formal education	Illiterate/None	No	No formal education	Illiterate/None	No	No	Rain Water
AP_BU	Agro-Pastoralist	NA	No parasite seen	0	NA	0	0	0	No/parasite/seen	0	NA	0	0	0	0	No parasite/ova seen	Semi-Formed	male	47	1430.5625	36 - 47 months	12.8	Yes	1	No	99.2	No	0	No	47	-0.86	-2.11	-1.87	No	0	13.5	-2.2	No	Complete vaccination	Somali	Islam	Formal education	Formal Education	Yes	No formal education	Illiterate/None	No	Yes	River Water
PA_TO	Pastoralist	NA	No parasite seen	0	NA	0	0	0	No/parasite/seen	0	NA	0	0	0	0	No parasite/ova seen	Formed	male	57	1734.9375	48 - 60 months	18.4	No	0	No	117	No	0	No	47	1.92	-1.55	0.23	No	0	14.5	-1.49	No	Incomplete vaccination	Somali	Islam	No formal education	Illiterate/None	No	No formal education	Illiterate/None	No	Yes	Rain Water
PA_TO	Pastoralist	NA	No parasite seen	0	NA	0	0	0	No/parasite/seen	0	NA	0	0	0	0	No parasite/ova seen	Formed	male	35	1065.3125	23 - 35 months	16.2	No	0	No	103	No	0	No	46.3	2.07	-0.02	1.1	No	0	16.5	0.62	No	Incomplete vaccination	Somali	Islam	No formal education	Illiterate/None	No	No formal education	Illiterate/None	No	Yes	Rain Water
PA_TO	Pastoralist	NA	No parasite seen	0	NA	0	0	0	No/parasite/seen	0	NA	0	0	0	0	No parasite/ova seen	Formed	male	48	1461	48 - 60 months	18.2	No	0	No	116.2	No	0	No	46	3.07	-1.52	0.84	No	0	15.8	-0.26	No	Incomplete vaccination	Somali	Islam	No formal education	Illiterate/None	No	No formal education	Illiterate/None	No	Yes	Rain Water
AP_HI	Agro-Pastoralist	NA	No parasite seen	0	NA	0	0	0	G. Lamblia Cyst	1	Giardia lamblia	1	0	1	1	Protozoa	Diarrhea	male	53	1613.1875	48 - 60 months	16.6	No	0	No	109.4	No	0	No	47.5	0.75	-1.13	-0.26	No	0	15.5	-0.6	No	Incomplete vaccination	Somali	Islam	No formal education	Illiterate/None	No	No formal education	Illiterate/None	No	No	Rain Water
PA_TO	Pastoralist	NA	No parasite seen	0	NA	0	0	0	G. Lamblia Trophozoite	1	Giardia lamblia	1	0	1	1	Protozoa	Semi-Formed	female	35	1065.3125	23 - 35 months	11.7	No	0	No	93.5	No	0	No	45.3	-0.22	-1.66	-1.24	No	0	14	-1.3	No	Incomplete vaccination	Somali	Islam	No formal education	Illiterate/None	No	No formal education	Illiterate/None	No	No	Rain Water
AP_BU	Agro-Pastoralist	48	A. lumbricoides	1	Ascaris lumbricoides	1	0	0	E. Histolytica/Dispar Cyst	1	Entamoeba Histolytica/Dispar	0	1	2	1	Protoza & Helminth	Semi-Formed	female	59	1795.8125	48 - 60 months	16.2	No	0	No	110.1	No	0	No	45.8	0.25	-1.53	-0.75	No	0	14.2	-1.84	No	Incomplete vaccination	Somali	Islam	No formal education	Illiterate/None	No	No formal education	Illiterate/None	No	Yes	River Water
PA_TO	Pastoralist	NA	No parasite seen	0	NA	0	0	0	No/parasite/seen	0	NA	0	0	0	0	No parasite/ova seen	Semi-Formed	male	47	1430.5625	36 - 47 months	15.2	Yes	1	Yes	113.5	No	0	No	47.3	2.58	-3.07	-0.5	No	0	15.2	-0.71	No	Incomplete vaccination	Somali	Islam	No formal education	Illiterate/None	No	No formal education	Illiterate/None	No	No	Rain Water
AP_HI	Agro-Pastoralist	NA	No parasite seen	0	NA	0	0	0	G. Lamblia Cyst	1	Giardia lamblia	1	0	1	1	Protozoa	Diarrhea	female	46	1400.125	36 - 47 months	15.2	No	0	No	103.6	No	0	No	46.5	0.49	-0.78	-0.24	No	0	15.3	-0.62	No	Incomplete vaccination	Somali	Islam	No formal education	Illiterate/None	No	No formal education	Illiterate/None	No	Yes	River Water
PA_TO	Pastoralist	NA	No parasite seen	0	NA	0	0	0	G. Lamblia Trophozoite	1	Giardia lamblia	1	0	1	1	Protozoa	Semi-Formed	male	44	1339.25	36 - 47 months	12.3	No	0	No	91.5	Yes	1	No	46	-2.36	-0.93	-1.96	No	0	14	-1.67	No	Incomplete vaccination	Somali	Islam	Formal education	Formal Education	Yes	No formal education	Illiterate/None	No	Yes	Rain Water
AP_BU	Agro-Pastoralist	NA	No parasite seen	0	NA	0	0	0	G. Lamblia Trophozoite	1	Giardia lamblia	1	0	1	1	Protozoa	Semi-Formed	female	57	1734.9375	48 - 60 months	13	No	0	No	98.5	Yes	1	No	45.9	-2.01	-1.47	-2.23	Yes	1	13.7	-2.19	No	Incomplete vaccination	Somali	Islam	No formal education	Illiterate/None	No	No formal education	Illiterate/None	No	Yes	River Water
PA_TO	Pastoralist	NA	No parasite seen	0	NA	0	0	0	No/parasite/seen	0	NA	0	0	0	0	No parasite/ova seen	Formed	female	30	913.125	23 - 35 months	12.3	No	0	No	93.5	No	0	No	45.1	0.8	-1.07	-0.26	No	0	15	-0.25	No	Incomplete vaccination	Somali	Islam	Formal education	Formal Education	Yes	Formal education	Formal Education	Yes	No	Rain Water
PA_TO	Pastoralist	NA	No parasite seen	0	NA	0	0	0	G. Lamblia Cyst	1	Giardia lamblia	1	0	1	1	Protozoa	Formed	female	52	1582.75	48 - 60 months	16.4	No	0	No	108	No	0	No	47.1	0.66	-0.92	-0.17	No	0	15.8	-0.45	No	Complete vaccination	Somali	Islam	Formal education	Formal Education	Yes	Formal education	Formal Education	Yes	No	Rain Water
AP_HI	Agro-Pastoralist	NA	No parasite seen	0	NA	0	0	0	No/parasite/seen	0	NA	0	0	0	0	No parasite/ova seen	Diarrhea	male	36	1095.75	36 - 47 months	11	No	0	No	88.4	Yes	1	No	46.8	-2.07	-1.63	-2.21	Yes	1	12.5	-2.96	No	Incomplete vaccination	Somali	Islam	No formal education	Illiterate/None	No	No formal education	Illiterate/None	No	No	River Water
PA_TO	Pastoralist	NA	No parasite seen	0	NA	0	0	0	No/parasite/seen	0	NA	0	0	0	0	No parasite/ova seen	Formed	female	42	1278.375	36 - 47 months	12.9	Yes	1	No	101.4	No	0	No	45.2	0.58	-2.19	-1.14	No	0	14.5	-1.12	No	Incomplete vaccination	Somali	Islam	No formal education	Nonformal Education	Yes	Formal education	Formal Education	Yes	No	Rain Water
AP_BU	Agro-Pastoralist	NA	No parasite seen	0	NA	0	0	0	No/parasite/seen	0	NA	0	0	0	0	No parasite/ova seen	Diarrhea	male	48	1461	48 - 60 months	13.8	No	0	No	100	No	0	No	46.4	-0.79	-1.32	-1.34	No	0	14.2	-1.58	No	Incomplete vaccination	Somali	Islam	No formal education	Illiterate/None	No	No formal education	Illiterate/None	No	No	River Water
PA_TO	Pastoralist	NA	No parasite seen	0	NA	0	0	0	No/parasite/seen	0	NA	0	0	0	0	No parasite/ova seen	Semi-Formed	male	42	1278.375	36 - 47 months	13.6	No	0	No	99.2	No	0	No	45.2	-0.16	-1.33	-0.98	No	0	15.2	-0.59	No	Incomplete vaccination	Somali	Islam	No formal education	Illiterate/None	No	No formal education	Illiterate/None	No	No	Rain Water
AP_BO	Agro-Pastoralist	NA	No parasite seen	0	NA	0	0	0	No/parasite/seen	0	NA	0	0	0	0	No parasite/ova seen	Diarrhea	male	56	1704.5	48 - 60 months	16.5	No	0	No	106	No	0	No	47.2	-0.39	-0.46	-0.52	No	0	14.5	-1.47	No	Incomplete vaccination	Somali	Islam	Formal education	Formal Education	Yes	Formal education	Formal Education	Yes	Yes	River Water
PA_TO	Pastoralist	NA	No parasite seen	0	NA	0	0	0	No/parasite/seen	0	NA	0	0	0	0	No parasite/ova seen	Formed	female	58	1765.375	48 - 60 months	16.3	No	0	No	109.7	No	0	No	47	0.29	-1.37	-0.64	No	0	15.9	-0.57	No	Incomplete vaccination	Somali	Islam	No formal education	Illiterate/None	No	No formal education	Illiterate/None	No	Yes	Rain Water
PA_TO	Pastoralist	NA	NA	NA	NA	NA	NA	NA	NA	NA	NA	NA	NA	NA	NA	NA	NA	female	36	1095.75	36 - 47 months	13.2	No	0	No	94.4	No	0	No	46	-0.17	-0.45	-0.38	No	0	15.9	0.19	No	Incomplete vaccination	Somali	Islam	No formal education	Illiterate/None	No	No formal education	Illiterate/None	No	Yes	Rain Water
AP_BU	Agro-Pastoralist	NA	No parasite seen	0	NA	0	0	0	G. Lamblia Cyst	1	Giardia lamblia	1	0	1	1	Protozoa	Formed	female	45	1369.6875	36 - 47 months	15.1	No	0	No	106	No	0	No	47.5	1.21	-1.39	-0.21	No	0	13.7	-1.88	No	Incomplete vaccination	Somali	Islam	No formal education	Illiterate/None	No	No formal education	Illiterate/None	No	No	River Water
PA_TO	Pastoralist	NA	No parasite seen	0	NA	0	0	0	No/parasite/seen	0	NA	0	0	0	0	No parasite/ova seen	Formed	female	38	1156.625	36 - 47 months	13.7	No	0	No	91.7	No	0	No	46	-1.21	0.52	-0.29	No	0	15.5	-0.19	No	Incomplete vaccination	Somali	Islam	Formal education	Formal Education	Yes	Formal education	Formal Education	Yes	Yes	Rain Water
AP_HI	Agro-Pastoralist	NA	No parasite seen	0	NA	0	0	0	No/parasite/seen	0	NA	0	0	0	0	No parasite/ova seen	Formed	male	54	1643.625	48 - 60 months	14.3	Yes	1	No	108.9	No	0	No	47	0.5	-2.84	-1.49	No	0	14.3	-1.61	No	Incomplete vaccination	Somali	Islam	No formal education	Illiterate/None	No	No formal education	Illiterate/None	No	Yes	River Water
PA_TO	Pastoralist	NA	No parasite seen	0	NA	0	0	0	No/parasite/seen	0	NA	0	0	0	0	No parasite/ova seen	Formed	female	59	1795.8125	48 - 60 months	16.8	Yes	1	No	116.8	No	0	No	47	1.67	-2.63	-0.49	No	0	15	-1.23	No	Complete vaccination	Somali	Islam	No formal education	Illiterate/None	No	Formal education	Formal Education	Yes	Yes	Rain Water
PA_TO	Pastoralist	NA	No parasite seen	0	NA	0	0	0	G. Lamblia Cyst	1	Giardia lamblia	1	0	1	1	Protozoa	Formed	female	30	913.125	23 - 35 months	12.9	No	0	No	94	No	0	No	46	0.94	-0.63	0.12	No	0	15.5	0.14	No	Complete vaccination	Somali	Islam	No formal education	Illiterate/None	No	Formal education	Formal Education	Yes	Yes	Rain Water
NA	Agro-Pastoralist	NA	No parasite seen	0	NA	0	0	0	No/parasite/seen	0	NA	0	0	0	0	No parasite/ova seen	Formed	NA	NA	NA	NA	NA	NA	NA	NA	NA	NA	NA	NA	NA	NA	NA	NA	NA	NA	NA	NA	NA	NA	NA	NA	NA	NA	NA	NA	NA	NA	NA	NA
PA_TO	Pastoralist	NA	No parasite seen	0	NA	0	0	0	No/parasite/seen	0	NA	0	0	0	0	No parasite/ova seen	Formed	female	39	1187.0625	36 - 47 months	11.4	Yes	1	No	95.2	No	0	No	46	-0.48	-2.33	-1.86	No	0	13.6	-1.79	No	Incomplete vaccination	Somali	Islam	Formal education	Formal Education	Yes	No formal education	Illiterate/None	No	Yes	Rain Water
PA_TO	Pastoralist	NA	No parasite seen	0	NA	0	0	0	G. Lamblia Cyst	1	Giardia lamblia	1	0	1	1	Protozoa	Formed	male	50	1521.875	48 - 60 months	14.7	No	0	No	103.6	No	0	No	47	-0.2	-1.33	-0.99	No	0	15	-0.94	No	Incomplete vaccination	Somali	Islam	Formal education	Formal Education	Yes	No formal education	Illiterate/None	No	Yes	Rain Water
AP_HI	Agro-Pastoralist	NA	No parasite seen	0	NA	0	0	0	G. Lamblia Cyst	1	Giardia lamblia	1	0	1	1	Protozoa	Diarrhea	female	47	1430.5625	36 - 47 months	15.2	No	0	No	106.3	No	0	No	47	0.97	-1.38	-0.32	No	0	15.9	-0.21	No	Complete vaccination	Somali	Islam	No formal education	Nonformal Education	Yes	Formal education	Nonformal Education	Yes	Yes	River Water
PA_TO	Pastoralist	NA	No parasite seen	0	NA	0	0	0	G. Lamblia Trophozoite	1	Giardia lamblia	1	0	1	1	Protozoa	Semi-Formed	female	35	1065.3125	23 - 35 months	15	No	0	No	95	No	0	No	45.3	0.17	0.84	0.72	No	0	16.5	0.67	No	Incomplete vaccination	Somali	Islam	No formal education	Illiterate/None	No	No formal education	Illiterate/None	No	No	Rain Water
AP_BU	Agro-Pastoralist	NA	No parasite seen	0	NA	0	0	0	G. Lamblia Cyst	1	Giardia lamblia	1	0	1	1	Protozoa	Formed	male	49	1491.4375	48 - 60 months	15	No	0	No	104	No	0	No	46.8	0.03	-1.17	-0.75	No	0	15	-0.92	No	Incomplete vaccination	Somali	Islam	No formal education	Illiterate/None	No	No formal education	Illiterate/None	No	Yes	River Water
PA_TO	Pastoralist	NA	No parasite seen	0	NA	0	0	0	No/parasite/seen	0	NA	0	0	0	0	No parasite/ova seen	Formed	female	30	913.125	23 - 35 months	12.4	No	0	No	95.3	No	0	No	46	1.31	-1.36	-0.19	No	0	13.7	-1.37	No	Incomplete vaccination	Somali	Islam	Formal education	Nonformal Education	Yes	No formal education	Illiterate/None	No	Yes	Rain Water
AP_BO	Agro-Pastoralist	NA	No parasite seen	0	NA	0	0	0	No/parasite/seen	0	NA	0	0	0	0	No parasite/ova seen	Formed	female	32	974	23 - 35 months	13	No	0	No	94	No	0	No	45.7	0.5	-0.54	-0.06	No	0	15.5	0.05	No	Incomplete vaccination	Somali	Islam	No formal education	Illiterate/None	No	No formal education	Illiterate/None	No	Yes	River Water
PA_TO	Pastoralist	NA	No parasite seen	0	NA	0	0	0	G. Lamblia Trophozoite	1	Giardia lamblia	1	0	1	1	Protozoa	Diarrhea	female	47	1430.5625	36 - 47 months	12.5	No	0	No	97.4	No	0	No	45	-1.11	-1.7	-1.81	No	0	14.5	-1.27	No	Complete vaccination	Somali	Islam	Formal education	Illiterate/None	No	No formal education	Nonformal Education	Yes	Yes	Rain Water
PA_TO	Pastoralist	NA	No parasite seen	0	NA	0	0	0	No/parasite/seen	0	NA	0	0	0	0	No parasite/ova seen	Formed	female	24	730.5	23 - 35 months	9.3	No	0	No	83.3	No	0	No	46.1	-0.96	-1.74	-1.75	No	0	13.4	-1.3	No	Incomplete vaccination	Somali	Islam	Formal education	Illiterate/None	No	No formal education	Nonformal Education	Yes	Yes	Rain Water
AP_HI	Agro-Pastoralist	NA	No parasite seen	0	NA	0	0	0	G. Lamblia Cyst	1	Giardia lamblia	1	0	1	1	Protozoa	Diarrhea	female	32	974	23 - 35 months	10.9	Yes	1	No	91.7	No	0	No	46.5	-0.14	-2.1	-1.49	No	0	14	-1.19	No	Incomplete vaccination	Somali	Islam	Formal education	Formal Education	Yes	Formal education	Formal Education	Yes	No	River Water
PA_TO	Pastoralist	NA	No parasite seen	0	NA	0	0	0	No/parasite/seen	0	NA	0	0	0	0	No parasite/ova seen	Formed	male	36	1095.75	36 - 47 months	11.7	No	0	No	90	No	0	No	45	-1.64	-1.22	-1.69	No	0	14.1	-1.4	No	Complete vaccination	Somali	Islam	Formal education	Formal Education	Yes	Formal education	Formal Education	Yes	Yes	Rain Water
AP_HI	Agro-Pastoralist	72	Hookworm	1	Hookworm	0	1	0	G. Lamblia Cyst	1	Giardia lamblia	1	0	2	1	Protoza & Helminth	Formed	male	53	1613.1875	48 - 60 months	15.4	No	0	No	109	No	0	No	47	0.66	-1.95	-0.84	No	0	16	-0.22	No	Incomplete vaccination	Somali	Islam	No formal education	Illiterate/None	No	No formal education	Illiterate/None	No	Yes	River Water
PA_TO	Pastoralist	NA	No parasite seen	0	NA	0	0	0	No/parasite/seen	0	NA	0	0	0	0	No parasite/ova seen	Semi-Formed	female	35	1065.3125	23 - 35 months	12.5	No	0	No	93	No	0	No	46.5	-0.36	-0.78	-0.7	No	0	14.3	-1.04	No	Complete vaccination	Somali	Islam	Formal education	Formal Education	Yes	No formal education	Illiterate/None	No	Yes	Rain Water
AP_HI	Agro-Pastoralist	NA	No parasite seen	0	NA	0	0	0	G. Lamblia Cyst	1	Giardia lamblia	1	0	1	1	Protozoa	Formed	female	58	1765.375	48 - 60 months	15.9	No	0	No	105.6	No	0	No	NA	-0.59	-0.72	-0.81	No	0	14.6	-1.5	No	Complete vaccination	Somali	Islam	Formal education	Nonformal Education	Yes	No formal education	Illiterate/None	No	No	Rain Water
PA_TO	Pastoralist	NA	No parasite seen	0	NA	0	0	0	No/parasite/seen	0	NA	0	0	0	0	No parasite/ova seen	Diarrhea	male	30	913.125	23 - 35 months	11.6	Yes	1	No	93	No	0	No	45.2	0.31	-2.02	-1.16	No	0	14.5	-0.84	No	Incomplete vaccination	Somali	Islam	No formal education	Illiterate/None	No	No formal education	Illiterate/None	No	No	Rain Water
AP_HI	Agro-Pastoralist	NA	No parasite seen	0	NA	0	0	0	No/parasite/seen	0	NA	0	0	0	0	No parasite/ova seen	Formed	male	39	1187.0625	36 - 47 months	12	No	0	No	93.5	No	0	No	45.8	-1.17	-1.69	-1.75	No	0	14	-1.56	No	Incomplete vaccination	Somali	Islam	No formal education	Illiterate/None	No	No formal education	Illiterate/None	No	Yes	River Water
PA_TO	Pastoralist	NA	No parasite seen	0	NA	0	0	0	No/parasite/seen	0	NA	0	0	0	0	No parasite/ova seen	Formed	male	50	1521.875	48 - 60 months	14	Yes	1	No	106.4	No	0	No	46	0.46	-2.56	-1.38	No	0	14.4	-1.44	No	Complete vaccination	Somali	Islam	No formal education	Illiterate/None	No	No formal education	Illiterate/None	No	Yes	Rain Water
AP_BO	Agro-Pastoralist	NA	No parasite seen	0	NA	0	0	0	G. Lamblia Cyst	1	Giardia lamblia	1	0	1	1	Protozoa	Formed	male	32	974	23 - 35 months	9.2	Yes	1	No	83	Yes	1	No	45.3	-2.95	-2.29	-3.33	Yes	1	12.5	-2.85	No	Incomplete vaccination	Somali	Islam	No formal education	Illiterate/None	No	No formal education	Illiterate/None	No	Yes	River Water
PA_TO	Pastoralist	NA	No parasite seen	0	NA	0	0	0	No/parasite/seen	0	NA	0	0	0	0	No parasite/ova seen	Semi-Formed	male	53	1613.1875	48 - 60 months	14.3	Yes	1	No	107	No	0	No	45.3	0.2	-2.42	-1.42	No	0	13.7	-2.12	No	Incomplete vaccination	Somali	Islam	No formal education	Illiterate/None	No	No formal education	Illiterate/None	No	No	Rain Water
AP_HI	Agro-Pastoralist	NA	No parasite seen	0	NA	0	0	0	No/parasite/seen	0	NA	0	0	0	0	No parasite/ova seen	Formed	NA	NA	NA	NA	NA	NA	NA	NA	NA	NA	NA	NA	NA	NA	NA	NA	NA	NA	NA	NA	NA	NA	Somali	Islam	No formal education	Nonformal Education	Yes	No formal education	Illiterate/None	No	No	Rain Water
AP_HI	Agro-Pastoralist	48	A. lumbricoides	1	Ascaris lumbricoides	1	0	0	No/parasite/seen	0	NA	0	0	1	1	Helminth	Formed	female	28	852.25	23 - 35 months	12	No	0	No	93.7	No	0	No	46.8	1.34	-1.4	-0.2	No	0	14.5	-0.56	No	Incomplete vaccination	Somali	Islam	No formal education	Nonformal Education	Yes	No formal education	Illiterate/None	No	No	Rain Water
PA_TO	Pastoralist	NA	No parasite seen	0	NA	0	0	0	No/parasite/seen	0	NA	0	0	0	0	No parasite/ova seen	Semi-Formed	female	59	1795.8125	48 - 60 months	16.1	No	0	No	106	No	0	No	47	-0.61	-0.67	-0.79	No	0	16.5	-0.2	No	Incomplete vaccination	Somali	Islam	No formal education	Illiterate/None	No	No formal education	Illiterate/None	No	Yes	Rain Water
AP_HI	Agro-Pastoralist	NA	No parasite seen	0	NA	0	0	0	No/parasite/seen	0	NA	0	0	0	0	No parasite/ova seen	Formed	female	50	1521.875	48 - 60 months	12.9	No	0	No	97.3	No	0	No	47	-1.51	-1.31	-1.8	No	0	13.7	-2.01	No	Incomplete vaccination	Somali	Islam	No formal education	Illiterate/None	No	No formal education	Illiterate/None	No	Yes	River Water
PA_TO	Pastoralist	NA	No parasite seen	0	NA	0	0	0	No/parasite/seen	0	NA	0	0	0	0	No parasite/ova seen	Diarrhea	NA	NA	NA	NA	NA	NA	NA	NA	NA	NA	NA	NA	NA	NA	NA	NA	NA	NA	NA	NA	NA	NA	NA	NA	NA	NA	NA	NA	NA	NA	NA	NA
AP_BO	Agro-Pastoralist	NA	No parasite seen	0	NA	0	0	0	No/parasite/seen	0	NA	0	0	0	0	No parasite/ova seen	Formed	female	32	974	23 - 35 months	9.2	No	0	No	83	Yes	1	No	46.3	-2.53	-1.79	-2.94	Yes	1	12.5	-2.6	No	Incomplete vaccination	Somali	Islam	No formal education	Illiterate/None	No	No formal education	Illiterate/None	No	Yes	River Water
PA_TO	Pastoralist	24	A. lumbricoides	1	Ascaris lumbricoides	1	0	0	G. Lamblia Trophozoite	1	Giardia lamblia	1	0	2	1	Protoza & Helminth	Diarrhea	male	44	1339.25	36 - 47 months	14.3	No	0	No	100.4	No	0	No	46	-0.16	-0.97	-0.74	No	0	14.9	-0.89	No	Incomplete vaccination	Somali	Islam	No formal education	Illiterate/None	No	No formal education	Illiterate/None	No	Yes	Rain Water
AP_BO	Agro-Pastoralist	NA	No parasite seen	0	NA	0	0	0	No/parasite/seen	0	NA	0	0	0	0	No parasite/ova seen	Semi-Formed	female	34	1034.875	23 - 35 months	12.5	No	0	No	95.5	No	0	No	46.8	0.5	-1.3	-0.59	No	0	14	-1.27	No	Incomplete vaccination	Somali	Islam	Formal education	Formal Education	Yes	Formal education	Formal Education	Yes	No	River Water
PA_TO	Pastoralist	NA	No parasite seen	0	NA	0	0	0	No/parasite/seen	0	NA	0	0	0	0	No parasite/ova seen	Formed	male	24	730.5	23 - 35 months	8.2	Yes	1	Yes	81	Yes	1	No	45	-2.23	-3.27	-3.41	Yes	1	13	-1.99	No	Incomplete vaccination	Somali	Islam	No formal education	Illiterate/None	No	No formal education	Illiterate/None	No	Yes	Rain Water
AP_BO	Agro-Pastoralist	NA	No parasite seen	0	NA	0	0	0	No/parasite/seen	0	NA	0	0	0	0	No parasite/ova seen	Formed	male	36	1095.75	36 - 47 months	16.1	No	0	No	101.5	No	0	No	46.1	1.46	0.24	0.95	No	0	15.7	-0.03	No	Complete vaccination	Somali	Islam	No formal education	Nonformal Education	Yes	No formal education	Nonformal Education	Yes	No	Rain Water
PA_TO	Pastoralist	NA	No parasite seen	0	NA	0	0	0	G. Lamblia Trophozoite	1	Giardia lamblia	1	0	1	1	Protozoa	Semi-Formed	female	59	1795.8125	48 - 60 months	14	No	0	No	103	No	0	No	46.4	-1.25	-1.58	-1.8	No	0	14	-1.99	No	Incomplete vaccination	Somali	Islam	No formal education	Illiterate/None	No	No formal education	Illiterate/None	No	Yes	Rain Water
AP_HI	Agro-Pastoralist	NA	No parasite seen	0	NA	0	0	0	No/parasite/seen	0	NA	0	0	0	0	No parasite/ova seen	Formed	male	53	1613.1875	48 - 60 months	14.3	Yes	1	No	108.9	No	0	No	46.4	0.64	-2.84	-1.42	No	0	14.3	-1.59	No	Complete vaccination	Somali	Islam	No formal education	Illiterate/None	No	No formal education	Illiterate/None	No	Yes	River Water
PA_TO	Pastoralist	NA	No parasite seen	0	NA	0	0	0	G. Lamblia Trophozoite	1	Giardia lamblia	1	0	1	1	Protozoa	Diarrhea	female	36	1095.75	36 - 47 months	11.6	No	0	No	86.9	Yes	1	No	45.3	-2.14	-0.09	-1.41	No	0	14.3	-1.08	No	Incomplete vaccination	Somali	Islam	No formal education	Illiterate/None	No	No formal education	Illiterate/None	No	No	River Water
AP_HI	Agro-Pastoralist	NA	No parasite seen	0	NA	0	0	0	No/parasite/seen	0	NA	0	0	0	0	No parasite/ova seen	Formed	male	36	1095.75	36 - 47 months	10.2	Yes	1	Yes	90.4	No	0	No	46	-1.53	-3.13	-2.85	Yes	1	13	-2.45	No	Incomplete vaccination	Somali	Islam	No formal education	Illiterate/None	No	No formal education	Illiterate/None	No	Yes	River Water
PA_TO	Pastoralist	NA	No parasite seen	0	NA	0	0	0	No/parasite/seen	0	NA	0	0	0	0	No parasite/ova seen	Formed	male	59	1795.8125	48 - 60 months	17.7	No	0	No	109.9	No	0	No	46	0.1	-0.49	-0.2	No	0	16	-0.35	No	Incomplete vaccination	Somali	Islam	Formal education	Formal Education	Yes	Formal education	Formal Education	Yes	Yes	Rain Water
AP_HI	Agro-Pastoralist	NA	No parasite seen	0	NA	0	0	0	No/parasite/seen	0	NA	0	0	0	0	No parasite/ova seen	Formed	female	35	1065.3125	23 - 35 months	12.3	No	0	No	94	No	0	No	46.9	-0.09	-1.18	-0.83	No	0	13.8	-1.48	No	Incomplete vaccination	Somali	Islam	No formal education	Illiterate/None	No	No formal education	Illiterate/None	No	No	River Water
PA_KU	Pastoralist	NA	No parasite seen	0	NA	0	0	0	No/parasite/seen	0	NA	0	0	0	0	No parasite/ova seen	Diarrhea	male	54	1643.625	48 - 60 months	11.8	No	0	No	93.4	Yes	1	Yes	46	-3.01	-1.89	-3.01	Yes	1	14.8	-1.18	No	Incomplete vaccination	Somali	Islam	No formal education	Illiterate/None	No	No formal education	Illiterate/None	No	No	Rain Water
AP_HI	Agro-Pastoralist	48	A. lumbricoides	1	Ascaris lumbricoides	1	0	0	No/parasite/seen	0	NA	0	0	1	1	Helminth	Formed	male	36	1095.75	36 - 47 months	14.7	No	0	No	96.2	No	0	No	46	0.03	0.29	0.2	No	0	17.2	1.11	No	Incomplete vaccination	Somali	Islam	No formal education	Illiterate/None	No	No formal education	Illiterate/None	No	Yes	River Water
PA_KU	Pastoralist	NA	No parasite seen	0	NA	0	0	0	E. Histolytica/Dispar Cyst	1	Entamoeba Histolytica/Dispar	0	1	1	1	Protozoa	Formed	female	56	1704.5	48 - 60 months	12.4	Yes	1	Yes	105.2	No	0	No	46.7	-0.45	-3.47	-2.52	Yes	1	14.8	-1.3	No	Incomplete vaccination	Somali	Islam	Formal education	Formal Education	Yes	No formal education	Nonformal Education	Yes	Yes	Borehole/Spring/Tanktruck
PA_KU	Pastoralist	NA	No parasite seen	0	NA	0	0	0	No/parasite/seen	0	NA	0	0	0	0	No parasite/ova seen	Formed	male	31	943.5625	23 - 35 months	11	Yes	1	No	90	No	0	No	46.1	-0.77	-2.03	-1.73	No	0	14	-1.33	No	Incomplete vaccination	Somali	Islam	Formal education	Formal Education	Yes	No formal education	Nonformal Education	Yes	Yes	Borehole/Spring/Tanktruck
AP_BU	Agro-Pastoralist	NA	No parasite seen	0	NA	0	0	0	G. Lamblia Cyst	1	Giardia lamblia	1	0	1	1	Protozoa	Semi-Formed	female	34	1034.875	23 - 35 months	12.3	No	0	No	93.8	No	0	No	46.6	0.04	-1.13	-0.72	No	0	15.2	-0.27	No	Incomplete vaccination	Somali	Islam	No formal education	Illiterate/None	No	No formal education	Illiterate/None	No	Yes	River Water
PA_KU	Pastoralist	NA	NA	NA	NA	NA	NA	NA	NA	NA	NA	NA	NA	NA	NA	NA	NA	male	34	1034.875	23 - 35 months	10.7	No	0	No	88.3	No	0	No	46.2	-1.79	-1.96	-2.26	Yes	1	14	-1.43	No	Incomplete vaccination	Somali	Islam	No formal education	Illiterate/None	No	No formal education	Illiterate/None	No	No	Rain Water
PA_KU	Pastoralist	NA	No parasite seen	0	NA	0	0	0	No/parasite/seen	0	NA	0	0	0	0	No parasite/ova seen	Formed	female	52	1582.75	48 - 60 months	12.9	Yes	1	No	103	No	0	No	46	-0.46	-2.54	-1.94	No	0	13.5	-2.23	No	Incomplete vaccination	Somali	Islam	No formal education	Illiterate/None	No	No formal education	Illiterate/None	No	No	Rain Water
AP_HI	Agro-Pastoralist	NA	No parasite seen	0	NA	0	0	0	G. Lamblia Cyst	1	Giardia lamblia	1	0	1	1	Protozoa	Diarrhea	female	46	1400.125	36 - 47 months	14	No	0	No	102.1	No	0	No	46.3	0.13	-1.39	-0.85	No	0	14.5	-1.24	No	Incomplete vaccination	Somali	Islam	Formal education	Formal Education	Yes	Formal education	Formal Education	Yes	No	River Water
PA_KU	Pastoralist	NA	No parasite seen	0	NA	0	0	0	No/parasite/seen	0	NA	0	0	0	0	No parasite/ova seen	Formed	female	34	1034.875	23 - 35 months	10.6	No	0	No	82	Yes	1	Yes	46	-3.13	0.09	-1.95	No	0	14	-1.27	No	Incomplete vaccination	Somali	Islam	No formal education	Illiterate/None	No	No formal education	Illiterate/None	No	No	Rain Water
PA_KU	Pastoralist	216	A. lumbricoides	1	Ascaris lumbricoides	1	0	0	E. Histolytica/Dispar Cyst	1	Entamoeba Histolytica/Dispar	0	1	2	1	Protoza & Helminth	Semi-Formed	female	46	1400.125	36 - 47 months	15	No	0	No	102.2	No	0	No	46.3	0.16	-0.63	-0.34	No	0	14.3	-1.4	No	Incomplete vaccination	Somali	Islam	No formal education	Illiterate/None	No	No formal education	Illiterate/None	No	No	Rain Water
AP_HI	Agro-Pastoralist	72	A. lumbricoides	1	Ascaris lumbricoides	1	0	0	G. Lamblia Cyst	1	Giardia lamblia	1	0	2	1	Protoza & Helminth	Formed	female	38	1156.625	36 - 47 months	12	No	0	No	93.7	No	0	No	46.1	-0.7	-1.4	-1.34	No	0	14.5	-0.98	No	Incomplete vaccination	Somali	Islam	No formal education	Illiterate/None	No	No formal education	Illiterate/None	No	Yes	River Water
PA_KU	Pastoralist	72	A. lumbricoides	1	Ascaris lumbricoides	1	0	0	E. Histolytica/Dispar Cyst	1	Entamoeba Histolytica/Dispar	0	1	2	1	Protoza & Helminth	Formed	male	24	730.5	23 - 35 months	12.6	No	0	No	97.3	No	0	No	46.6	3.11	-1.89	0.32	No	0	14.4	-0.66	No	Incomplete vaccination	Somali	Islam	No formal education	Illiterate/None	No	No formal education	Illiterate/None	No	Yes	Rain Water
AP_BO	Agro-Pastoralist	96	Hookworm	1	Hookworm	0	1	0	No/parasite/seen	0	NA	0	0	1	1	Helminth	Semi-Formed	male	28	852.25	23 - 35 months	10	No	0	No	84.5	No	0	No	43	-1.79	-1.62	-2.21	Yes	1	13.2	-1.98	No	Incomplete vaccination	Somali	Islam	No formal education	Illiterate/None	No	No formal education	Illiterate/None	No	Yes	River Water
PA_KU	Pastoralist	240	A. lumbricoides	1	Ascaris lumbricoides	1	0	0	No/parasite/seen	0	NA	0	0	1	1	Helminth	Formed	female	27	821.8125	23 - 35 months	11	No	0	No	85.2	No	0	No	45.1	-0.91	-0.27	-0.78	No	0	13.5	-1.39	No	Incomplete vaccination	Somali	Islam	Formal education	Nonformal Education	Yes	No formal education	Nonformal Education	Yes	Yes	Borehole/Spring/Tanktruck
PA_KU	Pastoralist	168	A. lumbricoides	1	Ascaris lumbricoides	1	0	0	No/parasite/seen	0	NA	0	0	1	1	Helminth	Formed	male	53	1613.1875	48 - 60 months	16	No	0	No	104	No	0	No	46.2	-0.48	-0.39	-0.55	No	0	14	-1.85	No	Incomplete vaccination	Somali	Islam	Formal education	Nonformal Education	Yes	No formal education	Nonformal Education	Yes	Yes	Borehole/Spring/Tanktruck
AP_HI	Agro-Pastoralist	NA	No parasite seen	0	NA	0	0	0	G. Lamblia Trophozoite	1	Giardia lamblia	1	0	1	1	Protozoa	Semi-Formed	male	35	1065.3125	23 - 35 months	12.5	No	0	No	94	No	0	No	46	-0.39	-1.27	-1.04	No	0	14.6	-0.92	No	Incomplete vaccination	Somali	Islam	No formal education	Illiterate/None	No	No formal education	Illiterate/None	No	Yes	River Water
PA_KU	Pastoralist	NA	No parasite seen	0	NA	0	0	0	No/parasite/seen	0	NA	0	0	0	0	No parasite/ova seen	Formed	female	43	1308.8125	36 - 47 months	12.5	Yes	1	No	99.1	No	0	No	45.9	-0.14	-2.06	-1.48	No	0	13.4	-2.09	No	Incomplete vaccination	Somali	Islam	Formal education	Formal Education	Yes	No formal education	Nonformal Education	Yes	Yes	Borehole/Spring/Tanktruck
AP_BU	Agro-Pastoralist	NA	No parasite seen	0	NA	0	0	0	No/parasite/seen	0	NA	0	0	0	0	No parasite/ova seen	Diarrhea	male	23	700.0625	23 - 35 months	11.1	No	0	No	87.4	No	0	No	45.4	0.15	-1.25	-0.65	No	0	13.7	-1.26	No	Incomplete vaccination	Somali	Islam	No formal education	Formal Education	Yes	No formal education	Nonformal Education	Yes	Yes	River Water
PA_KU	Pastoralist	NA	No parasite seen	0	NA	0	0	0	E. Histolytica/Dispar Cyst	1	Entamoeba Histolytica/Dispar	0	1	1	1	Protozoa	Semi-Formed	male	24	730.5	23 - 35 months	10.6	No	0	No	86	No	0	No	45.4	-0.59	-1.28	-1.19	No	0	13.3	-1.69	No	Incomplete vaccination	Somali	Islam	No formal education	Illiterate/None	No	No formal education	Illiterate/None	No	No	Rain Water
PA_KU	Pastoralist	NA	No parasite seen	0	NA	0	0	0	No/parasite/seen	0	NA	0	0	0	0	No parasite/ova seen	Formed	male	53	1613.1875	48 - 60 months	13.3	Yes	1	No	104.5	No	0	No	46.1	-0.37	-2.79	-1.99	No	0	13.4	-2.4	No	Incomplete vaccination	Somali	Islam	No formal education	Illiterate/None	No	No formal education	Illiterate/None	No	No	Rain Water
AP_BU	Agro-Pastoralist	NA	No parasite seen	0	NA	0	0	0	No/parasite/seen	0	NA	0	0	0	0	No parasite/ova seen	Diarrhea	male	35	1065.3125	23 - 35 months	11.3	Yes	1	Yes	97	No	0	No	46	0.43	-3.25	-1.89	No	0	14.3	-1.19	No	Complete vaccination	Somali	Islam	No formal education	Nonformal Education	Yes	No formal education	Nonformal Education	Yes	No	River Water
PA_KU	Pastoralist	NA	No parasite seen	0	NA	0	0	0	No/parasite/seen	0	NA	0	0	0	0	No parasite/ova seen	Formed	male	34	1034.875	23 - 35 months	11.8	No	0	No	92	No	0	No	46.5	-0.76	-1.58	-1.43	No	0	13.7	-1.71	No	Incomplete vaccination	Somali	Islam	Formal education	Formal Education	Yes	Formal education	Formal Education	Yes	No	Rain Water
AP_BU	Agro-Pastoralist	NA	No parasite seen	0	NA	0	0	0	G. Lamblia Trophozoite	1	Giardia lamblia	1	0	1	1	Protozoa	Diarrhea	male	36	1095.75	36 - 47 months	10.3	Yes	1	No	89	No	0	No	45.5	-1.91	-2.65	-2.77	Yes	1	14.8	-0.78	No	Incomplete vaccination	Somali	Islam	Formal education	Formal Education	Yes	Formal education	Formal Education	Yes	No	River Water
PA_KU	Pastoralist	NA	No parasite seen	0	NA	0	0	0	No/parasite/seen	0	NA	0	0	0	0	No parasite/ova seen	Formed	female	44	1339.25	36 - 47 months	13.5	Yes	1	No	103.5	No	0	No	46.3	0.77	-2.12	-0.96	No	0	14.2	-1.43	No	Incomplete vaccination	Somali	Islam	No formal education	Nonformal Education	Yes	No formal education	Nonformal Education	Yes	No	Borehole/Spring/Tanktruck
PA_KU	Pastoralist	48	A. lumbricoides	1	Ascaris lumbricoides	1	0	0	No/parasite/seen	0	NA	0	0	1	1	Helminth	Formed	male	31	943.5625	23 - 35 months	8.9	Yes	1	Yes	85.6	Yes	1	No	45	-2.04	-3.42	-3.49	Yes	1	13.1	-2.2	No	Incomplete vaccination	Somali	Islam	No formal education	Nonformal Education	Yes	No formal education	Nonformal Education	Yes	No	Borehole/Spring/Tanktruck
AP_BO	Agro-Pastoralist	432	A. lumbricoides	1	Ascaris lumbricoides	1	0	0	G. Lamblia Cyst	1	Giardia lamblia	1	0	2	1	Protoza & Helminth	Formed	female	24	730.5	23 - 35 months	13.4	No	0	No	91.5	No	0	No	46	1.58	0.32	1.22	No	0	15	0.1	No	Incomplete vaccination	Somali	Islam	No formal education	Illiterate/None	No	No formal education	Illiterate/None	No	Yes	River Water
PA_KU	Pastoralist	24	A. lumbricoides	1	Ascaris lumbricoides	1	0	0	No/parasite/seen	0	NA	0	0	1	1	Helminth	Diarrhea	female	34	1034.875	23 - 35 months	11	No	0	No	85.7	Yes	1	No	45.3	-2.14	-0.4	-1.64	No	0	12.5	-2.67	No	Incomplete vaccination	Somali	Islam	No formal education	Illiterate/None	No	No formal education	Illiterate/None	No	Yes	Rain Water
PA_KU	Pastoralist	NA	No parasite seen	0	NA	0	0	0	G. Lamblia Cyst	1	Giardia lamblia	1	0	1	1	Protozoa	Formed	female	47	1430.5625	36 - 47 months	11.9	No	0	No	94	No	0	No	46	-1.91	-1.56	-2.2	Yes	1	13.3	-2.28	No	Complete vaccination	Somali	Islam	No formal education	Illiterate/None	No	No formal education	Illiterate/None	No	Yes	Rain Water
AP_BO	Agro-Pastoralist	288	A. lumbricoides	1	Ascaris lumbricoides	1	0	0	No/parasite/seen	0	NA	0	0	1	1	Helminth	Formed	male	47	1430.5625	36 - 47 months	12.1	Yes	1	Yes	104	No	0	No	46	0.3	-3.83	-2.33	Yes	1	13.1	-2.59	No	Incomplete vaccination	Somali	Islam	No formal education	Illiterate/None	No	No formal education	Illiterate/None	No	No	River Water
AP_BO	Agro-Pastoralist	120	A. lumbricoides	1	Ascaris lumbricoides	1	0	0	G. Lamblia Cyst	1	Giardia lamblia	1	0	2	1	Protoza & Helminth	Formed	female	36	1095.75	36 - 47 months	11.3	No	0	No	90	No	0	No	46.5	-1.33	-1.29	-1.63	No	0	14.8	-0.67	No	Incomplete vaccination	Somali	Islam	No formal education	Illiterate/None	No	No formal education	Illiterate/None	No	No	River Water
PA_KU	Pastoralist	NA	No parasite seen	0	NA	0	0	0	No/parasite/seen	0	NA	0	0	0	0	No parasite/ova seen	Formed	male	24	730.5	23 - 35 months	12.4	No	0	No	87.4	No	0	No	46	-0.13	0.14	0.18	No	0	15	-0.13	No	Complete vaccination	Somali	Islam	No formal education	Illiterate/None	No	No formal education	Illiterate/None	No	No	Rain Water
PA_KU	Pastoralist	NA	No parasite seen	0	NA	0	0	0	E. Histolytica/Dispar Cyst	1	Entamoeba Histolytica/Dispar	0	1	1	1	Protozoa	Formed	female	59	1795.8125	48 - 60 months	16.5	No	0	No	109.5	No	0	No	47.9	0.13	-1.19	-0.62	No	0	14.5	-1.61	No	Incomplete vaccination	Somali	Islam	No formal education	Illiterate/None	No	No formal education	Illiterate/None	No	No	Rain Water
AP_BU	Agro-Pastoralist	48	A. lumbricoides	1	Ascaris lumbricoides	1	0	0	No/parasite/seen	0	NA	0	0	1	1	Helminth	Formed	female	26	791.375	23 - 35 months	12	No	0	No	87	No	0	No	46	-0.13	0.1	0.07	No	0	13	-1.81	No	Incomplete vaccination	Somali	Islam	No formal education	Nonformal Education	Yes	Formal education	Formal Education	Yes	Yes	River Water
AP_BU	Agro-Pastoralist	96	A. lumbricoides	1	Ascaris lumbricoides	1	0	0	No/parasite/seen	0	NA	0	0	1	1	Helminth	Formed	female	59	1795.8125	48 - 60 months	17.6	Yes	1	No	117	No	0	No	46.2	1.72	-2.15	-0.17	No	0	15.5	-0.87	No	Complete vaccination	Somali	Islam	No formal education	Nonformal Education	Yes	Formal education	Formal Education	Yes	Yes	River Water
PA_KU	Pastoralist	NA	No parasite seen	0	NA	0	0	0	G. Lamblia Cyst	1	Giardia lamblia	1	0	1	1	Protozoa	Formed	male	41	1247.9375	36 - 47 months	10.3	Yes	1	No	89	Yes	1	No	45.8	-2.61	-2.65	-3.18	Yes	1	13	-2.56	No	Incomplete vaccination	Somali	Islam	No formal education	Nonformal Education	Yes	Formal education	Formal Education	Yes	No	Borehole/Spring/Tanktruck
AP_BU	Agro-Pastoralist	NA	No parasite seen	0	NA	0	0	0	No/parasite/seen	0	NA	0	0	0	0	No parasite/ova seen	Diarrhea	male	35	1065.3125	23 - 35 months	11.4	No	0	No	90.4	No	0	No	45.9	-1.37	-1.65	-1.82	No	0	13.5	-1.93	No	Incomplete vaccination	Somali	Islam	No formal education	Nonformal Education	Yes	No formal education	Nonformal Education	Yes	No	River Water
PA_KU	Pastoralist	96	A. lumbricoides	1	Ascaris lumbricoides	1	0	0	No/parasite/seen	0	NA	0	0	1	1	Helminth	Formed	female	36	1095.75	36 - 47 months	13.6	No	0	No	95	No	0	No	46	-0.02	-0.24	-0.14	No	0	14.7	-0.75	No	Incomplete vaccination	Somali	Islam	No formal education	Illiterate/None	No	No formal education	Illiterate/None	No	Yes	Rain Water
AP_BU	Agro-Pastoralist	NA	No parasite seen	0	NA	0	0	0	No/parasite/seen	0	NA	0	0	0	0	No parasite/ova seen	Semi-Formed	male	24	730.5	23 - 35 months	11.5	No	0	No	88.4	No	0	No	45	0.2	-1.06	-0.48	No	0	11.8	-3.24	Yes	Incomplete vaccination	Somali	Islam	No formal education	Nonformal Education	Yes	No formal education	Nonformal Education	Yes	No	River Water
PA_KU	Pastoralist	NA	No parasite seen	0	NA	0	0	0	No/parasite/seen	0	NA	0	0	0	0	No parasite/ova seen	Formed	female	25	760.9375	23 - 35 months	10.5	No	0	No	87.7	No	0	No	46	0.34	-1.61	-0.88	No	0	13.5	-1.27	No	Incomplete vaccination	Somali	Islam	No formal education	Illiterate/None	No	No formal education	Illiterate/None	No	No	Rain Water
PA_KU	Pastoralist	NA	NA	NA	NA	NA	NA	NA	NA	NA	NA	NA	NA	NA	NA	NA	NA	female	28	852.25	23 - 35 months	11.7	No	0	No	87.4	No	0	No	45.2	-0.49	-0.28	-0.41	No	0	14.8	-0.31	No	Incomplete vaccination	Somali	Islam	No formal education	Illiterate/None	No	No formal education	Illiterate/None	No	No	Rain Water
AP_BO	Agro-Pastoralist	NA	No parasite seen	0	NA	0	0	0	G. Lamblia Trophozoite	1	Giardia lamblia	1	0	1	1	Protozoa	Diarrhea	male	48	1461	48 - 60 months	13.7	Yes	1	No	104	No	0	No	46.8	0.16	-2.3	-1.4	No	0	13	-2.7	No	Complete vaccination	Somali	Islam	Formal education	Illiterate/None	No	No formal education	Nonformal Education	Yes	No	River Water
PA_KU	Pastoralist	NA	No parasite seen	0	NA	0	0	0	G. Lamblia Cyst	1	Giardia lamblia	1	0	1	1	Protozoa	Semi-Formed	male	35	1065.3125	23 - 35 months	11.3	No	0	No	90	No	0	No	46.9	-1.48	-1.67	-1.89	No	0	13.4	-2.03	No	Incomplete vaccination	Somali	Islam	Formal education	Formal Education	Yes	No formal education	Illiterate/None	No	Yes	Rain Water
PA_KU	Pastoralist	NA	No parasite seen	0	NA	0	0	0	No/parasite/seen	0	NA	0	0	0	0	No parasite/ova seen	Formed	female	24	730.5	23 - 35 months	10.7	No	0	No	89	No	0	No	46	0.81	-1.7	-0.57	No	0	13.6	-1.11	No	Incomplete vaccination	Somali	Islam	Formal education	Formal Education	Yes	No formal education	Illiterate/None	No	Yes	Rain Water
AP_HI	Agro-Pastoralist	NA	No parasite seen	0	NA	0	0	0	G. Lamblia Trophozoite	1	Giardia lamblia	1	0	1	1	Protozoa	Formed	female	46	1400.125	36 - 47 months	13.9	No	0	No	97.2	No	0	No	47	-1.02	-0.44	-0.91	No	0	15	-0.85	No	Incomplete vaccination	Somali	Islam	No formal education	Nonformal Education	Yes	No formal education	Nonformal Education	Yes	No	Rain Water
PA_KU	Pastoralist	NA	No parasite seen	0	NA	0	0	0	No/parasite/seen	0	NA	0	0	0	0	No parasite/ova seen	Formed	female	47	1430.5625	36 - 47 months	10.6	Yes	1	No	91.3	Yes	1	No	46.3	-2.54	-2.35	-3.13	Yes	1	13	-2.55	No	Incomplete vaccination	Somali	Islam	Formal education	Nonformal Education	Yes	Formal education	Formal Education	Yes	Yes	Borehole/Spring/Tanktruck
AP_HI	Agro-Pastoralist	72	A. lumbricoides	1	Ascaris lumbricoides	1	0	0	G. Lamblia Trophozoite	1	Giardia lamblia	1	0	2	1	Protoza & Helminth	Diarrhea	male	30	913.125	23 - 35 months	10.6	Yes	1	Yes	96.5	No	0	No	46.4	1.34	-3.92	-1.94	No	0	14	-1.3	No	Incomplete vaccination	Somali	Islam	No formal education	Illiterate/None	No	No formal education	Illiterate/None	No	No	River Water
PA_KU	Pastoralist	NA	No parasite seen	0	NA	0	0	0	No/parasite/seen	0	NA	0	0	0	0	No parasite/ova seen	Formed	female	28	852.25	23 - 35 months	11.8	No	0	No	91.2	No	0	No	46.3	0.61	-1.06	-0.34	No	0	14.3	-0.73	No	Incomplete vaccination	Somali	Islam	No formal education	Nonformal Education	Yes	No formal education	Nonformal Education	Yes	Yes	Borehole/Spring/Tanktruck
AP_HI	Agro-Pastoralist	NA	No parasite seen	0	NA	0	0	0	No/parasite/seen	0	NA	0	0	0	0	No parasite/ova seen	Semi-Formed	male	26	791.375	23 - 35 months	10.1	Yes	1	Yes	90.3	No	0	No	46.3	0.47	-3.23	-1.88	No	0	13.8	-1.31	No	Incomplete vaccination	Somali	Islam	No formal education	Illiterate/None	No	No formal education	Illiterate/None	No	No	River Water
PA_KU	Pastoralist	NA	No parasite seen	0	NA	0	0	0	No/parasite/seen	0	NA	0	0	0	0	No parasite/ova seen	Formed	male	50	1521.875	48 - 60 months	14.6	No	0	No	101.3	No	0	No	45.8	-0.74	-0.91	-1.04	No	0	14.4	-1.44	No	Incomplete vaccination	Somali	Islam	No formal education	Nonformal Education	Yes	No formal education	Nonformal Education	Yes	Yes	Borehole/Spring/Tanktruck
AP_BO	Agro-Pastoralist	144	A. lumbricoides	1	Ascaris lumbricoides	1	0	0	No/parasite/seen	0	NA	0	0	1	1	Helminth	Formed	female	37	1126.1875	36 - 47 months	14.8	No	0	No	96	No	0	No	46.3	0.07	0.5	0.4	No	0	15.5	-0.15	No	Incomplete vaccination	Somali	Islam	Formal education	Formal Education	Yes	Formal education	Formal Education	Yes	Yes	River Water
PA_KU	Pastoralist	NA	No parasite seen	0	NA	0	0	0	No/parasite/seen	0	NA	0	0	0	0	No parasite/ova seen	Formed	female	55	1674.0625	48 - 60 months	16.5	No	0	No	109	No	0	No	47	0.5	-1.07	-0.34	No	0	15	-1.12	No	Incomplete vaccination	Somali	Islam	Formal education	Formal Education	Yes	Formal education	Formal Education	Yes	Yes	Rain Water
AP_BO	Agro-Pastoralist	NA	No parasite seen	0	NA	0	0	0	No/parasite/seen	0	NA	0	0	0	0	No parasite/ova seen	Formed	male	26	791.375	23 - 35 months	10.2	Yes	1	No	88	No	0	No	NA	-0.25	-2.52	-1.8	No	0	13	-2.09	No	Complete vaccination	Somali	Islam	Formal education	Formal Education	Yes	Formal education	Formal Education	Yes	Yes	River Water
PA_KU	Pastoralist	NA	No parasite seen	0	NA	0	0	0	No/parasite/seen	0	NA	0	0	0	0	No parasite/ova seen	Formed	female	31	943.5625	23 - 35 months	11.5	Yes	1	No	95	No	0	No	45.9	0.99	-2.18	-0.93	No	0	13	-2.07	No	Complete vaccination	Somali	Islam	No formal education	Nonformal Education	Yes	Formal education	Formal Education	Yes	Yes	Borehole/Spring/Tanktruck
AP_BO	Agro-Pastoralist	NA	No parasite seen	0	NA	0	0	0	G. Lamblia Trophozoite	1	Giardia lamblia	1	0	1	1	Protozoa	Semi-Formed	male	53	1613.1875	48 - 60 months	18.9	No	0	No	114	No	0	No	47.1	1.8	-0.63	0.73	No	0	16	-0.22	No	Incomplete vaccination	Somali	Islam	No formal education	Illiterate/None	No	No formal education	Illiterate/None	No	Yes	River Water
AP_BO	Agro-Pastoralist	NA	No parasite seen	0	NA	0	0	0	No/parasite/seen	0	NA	0	0	0	0	No parasite/ova seen	Formed	male	35	1065.3125	23 - 35 months	14.7	No	0	No	98	No	0	No	46.4	0.71	-0.09	0.3	No	0	14.5	-1.01	No	Incomplete vaccination	Somali	Islam	No formal education	Illiterate/None	No	No formal education	Illiterate/None	No	Yes	River Water
NA	Pastoralist	NA	No parasite seen	0	NA	0	0	0	No/parasite/seen	0	NA	0	0	0	0	No parasite/ova seen	Diarrhea	NA	NA	NA	NA	NA	NA	NA	NA	NA	NA	NA	NA	NA	NA	NA	NA	NA	NA	NA	NA	NA	NA	NA	NA	NA	NA	NA	NA	NA	NA	NA	NA
AP_BO	Agro-Pastoralist	NA	No parasite seen	0	NA	0	0	0	G. Lamblia Cyst	1	Giardia lamblia	1	0	1	1	Protozoa	Formed	male	35	1065.3125	23 - 35 months	12.2	No	0	No	91	No	0	No	43.8	-1.21	-0.92	-1.25	No	0	14	-1.46	No	Incomplete vaccination	Somali	Islam	No formal education	Illiterate/None	No	No formal education	Illiterate/None	No	Yes	River Water
PA_KU	Pastoralist	NA	No parasite seen	0	NA	0	0	0	No/parasite/seen	0	NA	0	0	0	0	No parasite/ova seen	Formed	male	25	760.9375	23 - 35 months	9.8	No	0	No	81	Yes	1	No	45	-2.24	-1	-2.02	Yes	1	13.4	-1.64	No	Incomplete vaccination	Somali	Islam	Formal education	Nonformal Education	Yes	No formal education	Nonformal Education	Yes	Yes	Borehole/Spring/Tanktruck
AP_HI	Agro-Pastoralist	264	A. lumbricoides	1	Ascaris lumbricoides	1	0	0	No/parasite/seen	0	NA	0	0	1	1	Helminth	Formed	male	28	852.25	23 - 35 months	10.6	No	0	No	87.6	No	0	No	46	-0.85	-1.9	-1.71	No	0	13.9	-1.31	No	Incomplete vaccination	Somali	Islam	Formal education	Formal Education	Yes	Formal education	Formal Education	Yes	No	River Water
PA_KU	Pastoralist	NA	No parasite seen	0	NA	0	0	0	No/parasite/seen	0	NA	0	0	0	0	No parasite/ova seen	Formed	male	33	1004.4375	23 - 35 months	12.5	No	0	No	89.1	No	0	No	45.4	-1.39	-0.17	-0.85	No	0	14.5	-0.95	No	Incomplete vaccination	Somali	Islam	No formal education	Nonformal Education	Yes	No formal education	Nonformal Education	Yes	Yes	Borehole/Spring/Tanktruck
AP_BO	Agro-Pastoralist	168	A. lumbricoides	1	Ascaris lumbricoides	1	0	0	No/parasite/seen	0	NA	0	0	1	1	Helminth	Formed	female	36	1095.75	36 - 47 months	12.9	Yes	1	No	101.3	No	0	No	46.6	1.64	-2.16	-0.56	No	0	14.5	-0.91	No	Incomplete vaccination	Somali	Islam	No formal education	Illiterate/None	No	No formal education	Illiterate/None	No	No	River Water
PA_KU	Pastoralist	NA	No parasite seen	0	NA	0	0	0	No/parasite/seen	0	NA	0	0	0	0	No parasite/ova seen	Semi-Formed	male	34	1034.875	23 - 35 months	14	No	0	No	101	No	0	No	46	1.73	-1.37	0	No	0	14.3	-1.16	No	Incomplete vaccination	Somali	Islam	No formal education	Illiterate/None	No	No formal education	Illiterate/None	No	No	Rain Water
AP_HI	Agro-Pastoralist	NA	No parasite seen	0	NA	0	0	0	No/parasite/seen	0	NA	0	0	0	0	No parasite/ova seen	Formed	male	31	943.5625	23 - 35 months	9.6	No	0	No	83.4	Yes	1	No	46.1	-2.68	-1.84	-2.89	Yes	1	13.1	-2.2	No	Incomplete vaccination	Somali	Islam	No formal education	Illiterate/None	No	No formal education	Illiterate/None	No	Yes	River Water
PA_KU	Pastoralist	NA	No parasite seen	0	NA	0	0	0	No/parasite/seen	0	NA	0	0	0	0	No parasite/ova seen	Diarrhea	male	38	1156.625	36 - 47 months	13.4	No	0	No	96.3	No	0	No	46.1	-0.29	-0.88	-0.75	No	0	14.2	-1.36	No	Incomplete vaccination	Somali	Islam	Formal education	Formal Education	Yes	Formal education	Formal Education	Yes	Yes	Rain Water
AP_HI	Agro-Pastoralist	NA	No parasite seen	0	NA	0	0	0	No/parasite/seen	0	NA	0	0	0	0	No parasite/ova seen	Formed	female	59	1795.8125	48 - 60 months	15.3	Yes	1	No	112	No	0	No	46.8	0.66	-2.62	-1.15	No	0	13.7	-2.23	No	Complete vaccination	Somali	Islam	No formal education	Illiterate/None	No	No formal education	Illiterate/None	No	No	River Water
AP_HI	Agro-Pastoralist	NA	No parasite seen	0	NA	0	0	0	G. Lamblia Cyst	1	Giardia lamblia	1	0	1	1	Protozoa	Semi-Formed	male	24	730.5	23 - 35 months	11.9	No	0	No	93.3	No	0	No	46	1.8	-1.76	-0.18	No	0	13.8	-1.21	No	Complete vaccination	Somali	Islam	No formal education	Illiterate/None	No	No formal education	Illiterate/None	No	No	River Water
PA_KU	Pastoralist	144	A. lumbricoides	1	Ascaris lumbricoides	1	0	0	G. Lamblia Cyst	1	Giardia lamblia	1	0	2	1	Protoza & Helminth	Semi-Formed	male	43	1308.8125	36 - 47 months	14	No	0	No	98.7	No	0	No	46.4	-0.44	-0.85	-0.83	No	0	14.4	-1.3	No	Incomplete vaccination	Somali	Islam	No formal education	Illiterate/None	No	No formal education	Illiterate/None	No	Yes	Rain Water
PA_KU	Pastoralist	NA	No parasite seen	0	NA	0	0	0	No/parasite/seen	0	NA	0	0	0	0	No parasite/ova seen	Formed	female	25	760.9375	23 - 35 months	11.8	No	0	No	87	No	0	No	45	0.12	-0.09	0.08	No	0	15	0.04	No	Incomplete vaccination	Somali	Islam	No formal education	Illiterate/None	No	No formal education	Illiterate/None	No	Yes	Rain Water
AP_BU	Agro-Pastoralist	NA	No parasite seen	0	NA	0	0	0	No/parasite/seen	0	NA	0	0	0	0	No parasite/ova seen	Formed	female	59	1795.8125	48 - 60 months	14.1	No	0	No	102	No	0	No	47	-1.46	-1.28	-1.75	No	0	14.5	-1.61	No	Complete vaccination	Somali	Islam	No formal education	Illiterate/None	No	No formal education	Illiterate/None	No	No	River Water
PA_KU	Pastoralist	NA	No parasite seen	0	NA	0	0	0	G. Lamblia Trophozoite	1	Giardia lamblia	1	0	1	1	Protozoa	Semi-Formed	female	45	1369.6875	36 - 47 months	14.6	No	0	No	96.7	No	0	No	46.7	-1.01	0.21	-0.46	No	0	14.4	-1.29	No	Incomplete vaccination	Somali	Islam	No formal education	Illiterate/None	No	No formal education	Illiterate/None	No	No	Rain Water
AP_BO	Agro-Pastoralist	NA	No parasite seen	0	NA	0	0	0	No/parasite/seen	0	NA	0	0	0	0	No parasite/ova seen	Formed	female	44	1339.25	36 - 47 months	17.5	No	0	No	106	No	0	No	47.2	1.37	0.23	0.95	No	0	17.3	0.86	No	Incomplete vaccination	Somali	Islam	No formal education	Illiterate/None	No	No formal education	Illiterate/None	No	Yes	River Water
PA_KU	Pastoralist	NA	No parasite seen	0	NA	0	0	0	No/parasite/seen	0	NA	0	0	0	0	No parasite/ova seen	Formed	male	48	1461	48 - 60 months	13.8	No	0	No	102.4	No	0	No	46.7	-0.22	-1.86	-1.34	No	0	14.2	-1.58	No	Incomplete vaccination	Somali	Islam	No formal education	Illiterate/None	No	No formal education	Illiterate/None	No	Yes	Rain Water
PA_KU	Pastoralist	NA	No parasite seen	0	NA	0	0	0	No/parasite/seen	0	NA	0	0	0	0	No parasite/ova seen	Formed	NA	NA	NA	NA	NA	NA	NA	NA	NA	NA	NA	NA	NA	NA	NA	NA	NA	NA	NA	NA	NA	NA	Somali	Islam	No formal education	Illiterate/None	No	No formal education	Illiterate/None	No	Yes	Rain Water
AP_BO	Agro-Pastoralist	NA	No parasite seen	0	NA	0	0	0	E. Histolytica/Dispar Cyst	1	Entamoeba Histolytica/Dispar	0	1	1	1	Protozoa	Formed	female	48	1461	48 - 60 months	12.5	Yes	1	No	100	No	0	No	46.8	-0.63	-2.25	-1.89	No	0	12.5	-3.03	No	Incomplete vaccination	Somali	Islam	No formal education	Illiterate/None	No	No formal education	Illiterate/None	No	Yes	River Water
PA_KU	Pastoralist	NA	No parasite seen	0	NA	0	0	0	No/parasite/seen	0	NA	0	0	0	0	No parasite/ova seen	Semi-Formed	female	27	821.8125	23 - 35 months	11.6	No	0	No	80.5	Yes	1	No	45.2	-2.3	1.41	-0.34	No	0	14.8	-0.25	No	Incomplete vaccination	Somali	Islam	No formal education	Illiterate/None	No	No formal education	Illiterate/None	No	No	Rain Water
AP_HI	Agro-Pastoralist	NA	No parasite seen	0	NA	0	0	0	G. Lamblia Cyst	1	Giardia lamblia	1	0	1	1	Protozoa	Formed	male	55	1674.0625	48 - 60 months	15.4	No	0	No	109	No	0	No	47.3	0.4	-1.95	-0.98	No	0	14.4	-1.54	No	Incomplete vaccination	Somali	Islam	No formal education	Illiterate/None	No	No formal education	Illiterate/None	No	Yes	River Water
AP_HI	Agro-Pastoralist	NA	No parasite seen	0	NA	0	0	0	No/parasite/seen	0	NA	0	0	0	0	No parasite/ova seen	Formed	male	56	1704.5	48 - 60 months	15.3	Yes	1	No	109	No	0	No	47.3	0.28	-2.03	-1.1	No	0	15.6	-0.59	No	Incomplete vaccination	Somali	Islam	No formal education	Illiterate/None	No	No formal education	Illiterate/None	No	Yes	River Water
PA_KU	Pastoralist	NA	No parasite seen	0	NA	0	0	0	G. Lamblia Trophozoite	1	Giardia lamblia	1	0	1	1	Protozoa	Semi-Formed	male	53	1613.1875	48 - 60 months	12.8	Yes	1	No	101.2	No	0	No	46	-1.12	-2.55	-2.29	Yes	1	13.8	-2.03	No	Incomplete vaccination	Somali	Islam	No formal education	Illiterate/None	No	No formal education	Illiterate/None	No	No	Rain Water
PA_KU	Pastoralist	NA	No parasite seen	0	NA	0	0	0	No/parasite/seen	0	NA	0	0	0	0	No parasite/ova seen	Formed	female	42	1278.375	36 - 47 months	12.1	No	0	No	96	No	0	No	46	-0.75	-1.79	-1.65	No	0	13.5	-1.97	No	Incomplete vaccination	Somali	Islam	No formal education	Illiterate/None	No	No formal education	Illiterate/None	No	No	Rain Water
AP_BO	Agro-Pastoralist	336	A. lumbricoides	1	Ascaris lumbricoides	1	0	0	No/parasite/seen	0	NA	0	0	1	1	Helminth	Formed	female	24	730.5	23 - 35 months	12.6	No	0	No	90	No	0	No	46.4	1.12	-0.04	0.75	No	0	14	-0.75	No	Complete vaccination	Somali	Islam	Formal education	Formal Education	Yes	Formal education	Formal Education	Yes	Yes	River Water
AP_BO	Agro-Pastoralist	NA	No parasite seen	0	NA	0	0	0	No/parasite/seen	0	NA	0	0	0	0	No parasite/ova seen	Formed	male	44	1339.25	36 - 47 months	12.8	Yes	1	No	101	No	0	No	47	-0.01	-2.51	-1.64	No	0	14.5	-1.23	No	Incomplete vaccination	Somali	Islam	Formal education	Formal Education	Yes	Formal education	Formal Education	Yes	Yes	River Water
PA_KU	Pastoralist	NA	No parasite seen	0	NA	0	0	0	No/parasite/seen	0	NA	0	0	0	0	No parasite/ova seen	Formed	female	59	1795.8125	48 - 60 months	16	No	0	No	107.4	No	0	No	46.2	-0.32	-1.05	-0.83	No	0	15	-1.23	No	Incomplete vaccination	Somali	Islam	No formal education	Nonformal Education	Yes	No formal education	Nonformal Education	Yes	Yes	Borehole/Spring/Tanktruck
AP_BO	Agro-Pastoralist	NA	No parasite seen	0	NA	0	0	0	G. Lamblia Cyst	1	Giardia lamblia	1	0	1	1	Protozoa	Formed	female	47	1430.5625	36 - 47 months	14.5	No	0	No	106	No	0	No	47.2	0.9	-1.85	-0.67	No	0	13	-2.55	No	Incomplete vaccination	Somali	Islam	Formal education	Formal Education	Yes	Formal education	Formal Education	Yes	Yes	River Water
PA_KU	Pastoralist	NA	No parasite seen	0	NA	0	0	0	No/parasite/seen	0	NA	0	0	0	0	No parasite/ova seen	Semi-Formed	male	59	1795.8125	48 - 60 months	14.5	Yes	1	No	106	No	0	No	46.8	-0.74	-2.03	-1.71	No	0	14	-1.96	No	Incomplete vaccination	Somali	Islam	No formal education	Nonformal Education	Yes	No formal education	Nonformal Education	Yes	No	Borehole/Spring/Tanktruck
PA_KU	Pastoralist	48	A. lumbricoides	1	Ascaris lumbricoides	1	0	0	E. Histolytica/Dispar Cyst	1	Entamoeba Histolytica/Dispar	0	1	2	1	Protoza & Helminth	Semi-Formed	female	24	730.5	23 - 35 months	10.3	No	0	No	84	No	0	No	46.2	-0.74	-0.72	-0.89	No	0	14.9	0.02	No	Incomplete vaccination	Somali	Islam	No formal education	Nonformal Education	Yes	No formal education	Nonformal Education	Yes	No	Borehole/Spring/Tanktruck
AP_BU	Agro-Pastoralist	NA	No parasite seen	0	NA	0	0	0	G. Lamblia Trophozoite	1	Giardia lamblia	1	0	1	1	Protozoa	Semi-Formed	NA	NA	NA	NA	NA	NA	NA	NA	NA	NA	NA	NA	NA	NA	NA	NA	NA	NA	NA	NA	NA	NA	Somali	Islam	No formal education	Nonformal Education	Yes	Formal education	Nonformal Education	Yes	Yes	River Water
AP_BU	Agro-Pastoralist	72	A. lumbricoides	1	Ascaris lumbricoides	1	0	0	G. Lamblia Cyst	1	Giardia lamblia	1	0	2	1	Protoza & Helminth	Semi-Formed	male	59	1795.8125	48 - 60 months	12.8	No	0	No	98.5	Yes	1	No	46.6	-2.38	-1.95	-2.67	Yes	1	14.9	-1.2	No	Incomplete vaccination	Somali	Islam	No formal education	Nonformal Education	Yes	Formal education	Nonformal Education	Yes	Yes	River Water
PA_KU	Pastoralist	NA	No parasite seen	0	NA	0	0	0	No/parasite/seen	0	NA	0	0	0	0	No parasite/ova seen	Formed	female	59	1795.8125	48 - 60 months	14.7	Yes	1	Yes	113.4	No	0	No	48	0.95	-3.38	-1.44	No	0	13.3	-2.57	No	Incomplete vaccination	Somali	Islam	No formal education	Illiterate/None	No	No formal education	Illiterate/None	No	No	Rain Water
PA_KU	Pastoralist	NA	No parasite seen	0	NA	0	0	0	No/parasite/seen	0	NA	0	0	0	0	No parasite/ova seen	Formed	male	38	1156.625	36 - 47 months	11.8	No	0	No	92.4	No	0	No	46	-1.31	-1.67	-1.8	No	0	12.9	-2.6	No	Incomplete vaccination	Somali	Islam	No formal education	Illiterate/None	No	No formal education	Illiterate/None	No	No	Rain Water
AP_BU	Agro-Pastoralist	NA	No parasite seen	0	NA	0	0	0	No/parasite/seen	0	NA	0	0	0	0	No parasite/ova seen	Formed	male	59	1795.8125	48 - 60 months	12.9	No	0	No	96	Yes	1	No	47.1	-2.92	-1.3	-2.61	Yes	1	14.7	-1.37	No	Incomplete vaccination	Somali	Islam	No formal education	Illiterate/None	No	No formal education	Illiterate/None	No	No	River Water
AP_BU	Agro-Pastoralist	NA	No parasite seen	0	NA	0	0	0	No/parasite/seen	0	NA	0	0	0	0	No parasite/ova seen	Formed	male	24	730.5	23 - 35 months	8.5	Yes	1	No	79.4	Yes	1	No	46.3	-2.75	-2.44	-3.12	Yes	1	12	-3.03	Yes	Incomplete vaccination	Somali	Islam	No formal education	Illiterate/None	No	No formal education	Illiterate/None	No	No	River Water
AP_BU	Agro-Pastoralist	84	Hookworm	1	Hookworm	0	1	0	G. Lamblia Cyst	1	Giardia lamblia	1	0	2	1	Protoza & Helminth	Formed	female	36	1095.75	36 - 47 months	11.4	No	0	No	91.6	No	0	No	47	-0.91	-1.55	-1.56	No	0	14.4	-1	No	Complete vaccination	Somali	Islam	No formal education	Illiterate/None	No	No formal education	Illiterate/None	No	Yes	River Water
PA_KU	Pastoralist	NA	No parasite seen	0	NA	0	0	0	No/parasite/seen	0	NA	0	0	0	0	No parasite/ova seen	Formed	female	24	730.5	23 - 35 months	10.3	No	0	No	82.8	No	0	No	46.2	-1.12	-0.43	-0.89	No	0	13.1	-1.58	No	Incomplete vaccination	Somali	Islam	No formal education	Illiterate/None	No	No formal education	Illiterate/None	No	Yes	Rain Water
NA	Agro-Pastoralist	NA	No parasite seen	0	NA	0	0	0	G. Lamblia Cyst	1	Giardia lamblia	1	0	1	1	Protozoa	Formed	NA	NA	NA	NA	NA	NA	NA	NA	NA	NA	NA	NA	NA	NA	NA	NA	NA	NA	NA	NA	NA	NA	NA	NA	NA	NA	NA	NA	NA	NA	NA	NA
PA_KU	Pastoralist	NA	No parasite seen	0	NA	0	0	0	No/parasite/seen	0	NA	0	0	0	0	No parasite/ova seen	Formed	female	31	943.5625	23 - 35 months	13.5	No	0	No	87.6	No	0	No	46.8	-1.08	1.25	0.36	No	0	14	-1.15	No	Incomplete vaccination	Somali	Islam	No formal education	Illiterate/None	No	No formal education	Illiterate/None	No	No	Rain Water
AP_BO	Agro-Pastoralist	48	Hookworm	1	Hookworm	0	1	0	No/parasite/seen	0	NA	0	0	1	1	Helminth	Formed	female	29	882.6875	23 - 35 months	14.4	No	0	No	87	No	0	No	46.3	-0.84	2.07	1.1	No	0	16	0.58	No	Complete vaccination	Somali	Islam	No formal education	Illiterate/None	No	No formal education	Illiterate/None	No	Yes	River Water
AP_BO	Agro-Pastoralist	48	A. lumbricoides	1	Ascaris lumbricoides	1	0	0	No/parasite/seen	0	NA	0	0	1	1	Helminth	Formed	male	29	882.6875	23 - 35 months	12.6	No	0	No	93.8	No	0	No	47	0.78	-1.13	-0.34	No	0	14.7	-0.63	No	Complete vaccination	Somali	Islam	No formal education	Illiterate/None	No	No formal education	Illiterate/None	No	No	River Water
AP_HI	Agro-Pastoralist	NA	No parasite seen	0	NA	0	0	0	No/parasite/seen	0	NA	0	0	0	0	No parasite/ova seen	Formed	male	32	974	23 - 35 months	9.6	No	0	No	83.4	Yes	1	No	45.9	-2.84	-1.84	-2.99	Yes	1	13.1	-2.23	No	Incomplete vaccination	Somali	Islam	No formal education	Nonformal Education	Yes	No formal education	Nonformal Education	Yes	Yes	Borehole/Spring/Tanktruck
AP_BO	Agro-Pastoralist	NA	No parasite seen	0	NA	0	0	0	No/parasite/seen	0	NA	0	0	0	0	No parasite/ova seen	Formed	female	47	1430.5625	36 - 47 months	15.4	No	0	No	104	No	0	No	46.4	0.43	-0.72	-0.23	No	0	14.6	-1.19	No	Incomplete vaccination	Somali	Islam	No formal education	Illiterate/None	No	No formal education	Illiterate/None	No	No	River Water
AP_BO	Agro-Pastoralist	NA	No parasite seen	0	NA	0	0	0	G. Lamblia Cyst	1	Giardia lamblia	1	0	1	1	Protozoa	Diarrhea	NA	NA	NA	NA	NA	NA	NA	NA	NA	NA	NA	NA	NA	NA	NA	NA	NA	NA	NA	NA	NA	NA	Somali	Islam	No formal education	Illiterate/None	No	No formal education	Illiterate/None	No	No	River Water
AP_BO	Agro-Pastoralist	72	A. lumbricoides	1	Ascaris lumbricoides	1	0	0	No/parasite/seen	0	NA	0	0	1	1	Helminth	Semi-Formed	male	27	821.8125	23 - 35 months	9.9	Yes	1	No	86	No	0	No	46	-1.12	-2.16	-2.18	Yes	1	13	-2.13	No	Incomplete vaccination	Somali	Islam	No formal education	Illiterate/None	No	No formal education	Illiterate/None	No	No	River Water
AP_HI	Agro-Pastoralist	NA	No parasite seen	0	NA	0	0	0	No/parasite/seen	0	NA	0	0	0	0	No parasite/ova seen	Semi-Formed	female	36	1095.75	36 - 47 months	10.6	No	0	No	86	Yes	1	No	46.4	-2.38	-0.9	-2.16	Yes	1	13.5	-1.78	No	Complete vaccination	Somali	Islam	Formal education	Formal Education	Yes	No formal education	Nonformal Education	Yes	Yes	Borehole/Spring/Tanktruck
AP_HI	Agro-Pastoralist	NA	No parasite seen	0	NA	0	0	0	No/parasite/seen	0	NA	0	0	0	0	No parasite/ova seen	Semi-Formed	male	49	1491.4375	48 - 60 months	13.8	No	0	No	102.5	No	0	No	46.3	-0.33	-1.88	-1.41	No	0	14.4	-1.42	No	Complete vaccination	Somali	Islam	No formal education	Nonformal Education	Yes	No formal education	Nonformal Education	Yes	No	Borehole/Spring/Tanktruck
AP_HI	Agro-Pastoralist	NA	No parasite seen	0	NA	0	0	0	No/parasite/seen	0	NA	0	0	0	0	No parasite/ova seen	Formed	female	47	1430.5625	36 - 47 months	12.9	Yes	1	Yes	105.4	No	0	No	46.3	0.76	-3.08	-1.56	No	0	15.3	-0.65	No	Incomplete vaccination	Somali	Islam	No formal education	Nonformal Education	Yes	No formal education	Nonformal Education	Yes	No	Borehole/Spring/Tanktruck
AP_HI	Agro-Pastoralist	NA	No parasite seen	0	NA	0	0	0	No/parasite/seen	0	NA	0	0	0	0	No parasite/ova seen	Formed	female	26	791.375	23 - 35 months	10.3	No	0	No	86.7	No	0	No	46	-0.22	-1.41	-1.18	No	0	13.8	-1.06	No	Incomplete vaccination	Somali	Islam	No formal education	Nonformal Education	Yes	No formal education	Nonformal Education	Yes	No	Borehole/Spring/Tanktruck
AP_HI	Agro-Pastoralist	NA	No parasite seen	0	NA	0	0	0	G. Lamblia Cyst	1	Giardia lamblia	1	0	1	1	Protozoa	Semi-Formed	male	43	1308.8125	36 - 47 months	13.2	Yes	1	No	104	No	0	No	46.9	0.89	-2.78	-1.31	No	0	14.2	-1.47	No	Incomplete vaccination	Somali	Islam	No formal education	Illiterate/None	No	No formal education	Illiterate/None	No	Yes	River Water
AP_HI	Agro-Pastoralist	NA	No parasite seen	0	NA	0	0	0	No/parasite/seen	0	NA	0	0	0	0	No parasite/ova seen	Formed	NA	NA	NA	NA	NA	NA	NA	NA	NA	NA	NA	NA	NA	NA	NA	NA	NA	NA	NA	NA	NA	NA	Somali	Islam	No formal education	Illiterate/None	No	No formal education	Illiterate/None	No	Yes	River Water
AP_HI	Agro-Pastoralist	NA	No parasite seen	0	NA	0	0	0	G. Lamblia Cyst	1	Giardia lamblia	1	0	1	1	Protozoa	Formed	male	24	730.5	23 - 35 months	10.3	No	0	No	86.7	No	0	No	46.2	-0.36	-1.84	-1.45	No	0	13.8	-1.21	No	Incomplete vaccination	Somali	Islam	No formal education	Illiterate/None	No	No formal education	Illiterate/None	No	Yes	River Water
AP_HI	Agro-Pastoralist	NA	No parasite seen	0	NA	0	0	0	G. Lamblia Cyst	1	Giardia lamblia	1	0	1	1	Protozoa	Diarrhea	female	28	852.25	23 - 35 months	9.9	No	0	No	83	No	0	No	46	-1.78	-0.93	-1.8	No	0	13.1	-1.83	No	Incomplete vaccination	Somali	Islam	No formal education	Illiterate/None	No	No formal education	Illiterate/None	No	Yes	River Water
AP_BO	Agro-Pastoralist	NA	No parasite seen	0	NA	0	0	0	No/parasite/seen	0	NA	0	0	0	0	No parasite/ova seen	Formed	male	30	913.125	23 - 35 months	10.9	No	0	No	86.5	No	0	No	46.8	-1.59	-1.06	-1.7	No	0	14	-1.3	No	Incomplete vaccination	Somali	Islam	No formal education	Nonformal Education	Yes	No formal education	Nonformal Education	Yes	No	Borehole/Spring/Tanktruck
AP_HI	Agro-Pastoralist	408	A. lumbricoides	1	Ascaris lumbricoides	1	0	0	No/parasite/seen	0	NA	0	0	1	1	Helminth	Hard	male	43	1308.8125	36 - 47 months	10.3	Yes	1	No	89.5	Yes	1	No	46.7	-2.74	-2.78	-3.32	Yes	1	14.2	-1.47	No	Complete vaccination	Somali	Islam	Formal education	Formal Education	Yes	Formal education	Formal Education	Yes	Yes	Rain Water
AP_BU	Agro-Pastoralist	NA	No parasite seen	0	NA	0	0	0	No/parasite/seen	0	NA	0	0	0	0	No parasite/ova seen	Formed	female	48	1461	48 - 60 months	14.1	No	0	No	102	No	0	No	46.9	-0.17	-1.28	-0.96	No	0	14.5	-1.3	No	Incomplete vaccination	Somali	Islam	No formal education	Illiterate/None	No	No formal education	Illiterate/None	No	Yes	River Water
AP_BU	Agro-Pastoralist	NA	No parasite seen	0	NA	0	0	0	G. Lamblia Cyst	1	Giardia lamblia	1	0	1	1	Protozoa	Formed	male	27	821.8125	23 - 35 months	11.4	No	0	No	90	No	0	No	46.1	0.12	-1.56	-0.96	No	0	13.4	-1.74	No	Complete vaccination	Somali	Islam	No formal education	Nonformal Education	Yes	No formal education	Nonformal Education	Yes	No	River Water
AP_BU	Agro-Pastoralist	NA	No parasite seen	0	NA	0	0	0	G. Lamblia Cyst	1	Giardia lamblia	1	0	1	1	Protozoa	Semi-Formed	male	48	1461	48 - 60 months	12.1	No	0	No	94.9	Yes	1	No	46.6	-2.01	-1.89	-2.4	Yes	1	14.9	-0.98	No	Incomplete vaccination	Somali	Islam	No formal education	Nonformal Education	Yes	No formal education	Nonformal Education	Yes	Yes	Rain Water
AP_HI	Agro-Pastoralist	96	A. lumbricoides	1	Ascaris lumbricoides	1	0	0	No/parasite/seen	0	NA	0	0	1	1	Helminth	Formed	male	39	1187.0625	36 - 47 months	10.4	Yes	1	Yes	91.5	No	0	No	46	-1.69	-3.13	-2.94	Yes	1	13.5	-2.03	No	Incomplete vaccination	Somali	Islam	No formal education	Illiterate/None	No	No formal education	Illiterate/None	No	Yes	River Water
AP_HI	Agro-Pastoralist	NA	No parasite seen	0	NA	0	0	0	No/parasite/seen	0	NA	0	0	0	0	No parasite/ova seen	Semi-Formed	male	46	1400.125	36 - 47 months	13.7	No	0	No	99	No	0	No	47.3	-0.77	-1.19	-1.25	No	0	14.3	-1.45	No	Incomplete vaccination	Somali	Islam	No formal education	Illiterate/None	No	No formal education	Illiterate/None	No	Yes	River Water
AP_BU	Agro-Pastoralist	NA	No parasite seen	0	NA	0	0	0	No/parasite/seen	0	NA	0	0	0	0	No parasite/ova seen	Formed	male	47	1430.5625	36 - 47 months	14.2	Yes	1	No	106	No	0	No	46.8	0.78	-2.29	-1.04	No	0	14.3	-1.47	No	Complete vaccination	Somali	Islam	No formal education	Nonformal Education	Yes	No formal education	Nonformal Education	Yes	Yes	Rain Water
AP_HI	Agro-Pastoralist	NA	No parasite seen	0	NA	0	0	0	No/parasite/seen	0	NA	0	0	0	0	No parasite/ova seen	Formed	male	52	1582.75	48 - 60 months	12.8	No	0	No	98	No	0	No	47	-1.74	-1.84	-2.23	Yes	1	14.4	-1.48	No	Incomplete vaccination	Somali	Islam	No formal education	Illiterate/None	No	No formal education	Illiterate/None	No	Yes	Rain Water
AP_HI	Agro-Pastoralist	NA	No parasite seen	0	NA	0	0	0	G. Lamblia Trophozoite	1	Giardia lamblia	1	0	1	1	Protozoa	Semi-Formed	male	60	1826.25	48 - 60 months	14.3	Yes	1	No	109.3	No	0	No	47.4	-0.14	-2.92	-1.87	No	0	13.7	-2.25	No	Incomplete vaccination	Somali	Islam	No formal education	Illiterate/None	No	No formal education	Illiterate/None	No	Yes	River Water
AP_BO	Agro-Pastoralist	NA	No parasite seen	0	NA	0	0	0	No/parasite/seen	0	NA	0	0	0	0	No parasite/ova seen	Semi-Formed	female	36	1095.75	36 - 47 months	11.4	No	0	No	91.6	No	0	No	47.2	-0.91	-1.55	-1.56	No	0	14.4	-1	No	Incomplete vaccination	Somali	Islam	No formal education	Illiterate/None	No	No formal education	Illiterate/None	No	Yes	River Water
AP_BU	Agro-Pastoralist	NA	No parasite seen	0	NA	0	0	0	No/parasite/seen	0	NA	0	0	0	0	No parasite/ova seen	Formed	female	29	882.6875	23 - 35 months	11.4	No	0	No	90	No	0	No	46.5	0.03	-1.19	-0.75	No	0	13.4	-1.6	No	Incomplete vaccination	Somali	Islam	No formal education	Illiterate/None	No	No formal education	Illiterate/None	No	Yes	River Water
AP_HI	Agro-Pastoralist	NA	No parasite seen	0	NA	0	0	0	No/parasite/seen	0	NA	0	0	0	0	No parasite/ova seen	Diarrhea	male	40	1217.5	36 - 47 months	12.9	Yes	1	No	102	No	0	No	47	0.86	-2.63	-1.24	No	0	13	-2.54	No	Incomplete vaccination	Somali	Islam	Formal education	Formal Education	Yes	Formal education	Formal Education	Yes	Yes	River Water
[truncated: 39 more columns]
